# Supplementary material for: A New Freshwater Cyanosiphovirus Harboring Integrase
Source: Front Microbiol. 2018 Sep 19;9:2204. doi: 10.3389/fmicb.2018.02204 (PMC6157547; doi:10.3389/fmicb.2018.02204)
Supplement: Supplementary file 1 [file Data_Sheet_1.csv]

Supplementary Data Sheet 1: Genes presence/absence generated using Roary
Gene	Non-unique Gene name	Annotation	No. isolates	No. sequences	Avg sequences per isolate	Genome Fragment	Order within Fragment	Accessory Fragment	Accessory Order with Fragment	QC	Min group size nuc	Max group size nuc	Avg group size nuc	A-HIS1	A-HIS2	KBSS2A	MEDS1-S13-C2	MEDS1-S15-C1	MEDS2-S14-C1	MEDS2-S19-C1	MEDS3-S16-C5	MEDS5-S15-C5	P-SS2	S-CBS1	S-CBS2	S-CBS3	S-CBS4	S-LBS1	vB_NpeS-2AV2
group_1		hypothetical protein	6	6	1	1	416	2	431		1733	3128	2326						MEDS2-S14-C1_00009	MEDS2-S19-C1_00029	MEDS3-S16-C5_00006			S-CBS1_00016		S-CBS3_00017		S-LBS1_00019
group_17		hypothetical protein	5	5	1	1	457	2	201		707	725	713				MEDS1-S13-C2_00035	MEDS1-S15-C1_00042	MEDS2-S14-C1_00017	MEDS2-S19-C1_00037	MEDS3-S16-C5_00013
group_18		Terminase, large subunit	5	5	1	1	465	2	187		1250	1409	1284				MEDS1-S13-C2_00044	MEDS1-S15-C1_00049	MEDS2-S14-C1_00024	MEDS2-S19-C1_00043	MEDS3-S16-C5_00019
group_36		Major capsid protein	5	5	1	1	455	2	202		1079	1091	1086				MEDS1-S13-C2_00034	MEDS1-S15-C1_00041	MEDS2-S14-C1_00016	MEDS2-S19-C1_00036	MEDS3-S16-C5_00012
group_37		hypothetical protein	5	5	1	1	460	2	199		1442	1442	1442				MEDS1-S13-C2_00037	MEDS1-S15-C1_00044	MEDS2-S14-C1_00019	MEDS2-S19-C1_00039	MEDS3-S16-C5_00015
L		Tail tip protein L	5	5	1	1	31	2	122		578	1397	913			KBSS2A_00054	MEDS1-S13-C2_00025	MEDS1-S15-C1_00031				MEDS5-S15-C5_00013					S-CBS4_00035
group_6		hypothetical protein	5	5	1	1	338	2	674		1124	1814	1452				MEDS1-S13-C2_00018		MEDS2-S14-C1_00056	MEDS2-S19-C1_00016			P-SS2_00072		S-CBS2_00052
group_7		hypothetical protein	5	5	1	1	454	2	204		530	530	530				MEDS1-S13-C2_00033	MEDS1-S15-C1_00040	MEDS2-S14-C1_00015	MEDS2-S19-C1_00035	MEDS3-S16-C5_00011
group_15		hypothetical protein	4	4	1	1	399	2	680		305	362	320			KBSS2A_00005			MEDS2-S14-C1_00060	MEDS2-S19-C1_00020								S-LBS1_00013
group_16		hypothetical protein	4	4	1	1	446	2	214		338	353	348			KBSS2A_00051	MEDS1-S13-C2_00029	MEDS1-S15-C1_00035			MEDS3-S16-C5_00007
group_19		hypothetical protein	4	4	1	1	20	2	149		380	449	405				MEDS1-S13-C2_00048	MEDS1-S15-C1_00050	MEDS2-S14-C1_00025	MEDS2-S19-C1_00044
group_35		hypothetical protein	4	4	1	1	452	2	209		425	428	426				MEDS1-S13-C2_00030		MEDS2-S14-C1_00013	MEDS2-S19-C1_00033	MEDS3-S16-C5_00008
group_38		hypothetical protein	4	4	1	1	678	2	174		800	821	813				MEDS1-S13-C2_00059		MEDS2-S14-C1_00035	MEDS2-S19-C1_00056	MEDS3-S16-C5_00029
group_78		hypothetical protein	4	4	1	1	461	2	196		260	272	263				MEDS1-S13-C2_00038		MEDS2-S14-C1_00020	MEDS2-S19-C1_00040	MEDS3-S16-C5_00016
group_29		hypothetical protein	3	3	1	1	400	2	228		731	1148	941			KBSS2A_00006								S-CBS1_00024			S-CBS4_00061
group_3		hypothetical protein	3	3	1	1	385	2	464		542	608	586											S-CBS1_00011		S-CBS3_00012		S-LBS1_00009
group_30		hypothetical protein	3	3	1	1	640	2	354		665	737	690			KBSS2A_00014								S-CBS1_00032		S-CBS3_00038
group_33		hypothetical protein	3	3	1	1	340	2	676		338	344	340				MEDS1-S13-C2_00020		MEDS2-S14-C1_00058	MEDS2-S19-C1_00018
group_34		hypothetical protein	3	3	1	1	370	2	119		341	347	344				MEDS1-S13-C2_00026	MEDS1-S15-C1_00032				MEDS5-S15-C5_00012
group_385		hypothetical protein	3	3	1	1	414	2	221		368	368	368						MEDS2-S14-C1_00007	MEDS2-S19-C1_00027	MEDS3-S16-C5_00004
group_386		hypothetical protein	3	3	1	1	415	2	222		485	485	485						MEDS2-S14-C1_00008	MEDS2-S19-C1_00028	MEDS3-S16-C5_00005
group_39		hypothetical protein	3	3	1	1	413	2	220		4499	4511	4507						MEDS2-S14-C1_00006	MEDS2-S19-C1_00026	MEDS3-S16-C5_00003
group_390		hypothetical protein	3	3	1	1	458	2	200		182	182	182						MEDS2-S14-C1_00018	MEDS2-S19-C1_00038	MEDS3-S16-C5_00014
group_391		hypothetical protein	3	3	1	1	462	2	190		422	422	422						MEDS2-S14-C1_00021	MEDS2-S19-C1_00041	MEDS3-S16-C5_00017
group_392		hypothetical protein	3	3	1	1	464	2	189		200	200	200						MEDS2-S14-C1_00022	MEDS2-S19-C1_00042	MEDS3-S16-C5_00018
group_40		hypothetical protein	3	3	1	1	402	2	393		242	254	247									MEDS5-S15-C5_00029		S-CBS1_00022		S-CBS3_00023
group_41		hypothetical protein	3	3	1	1	360	2	453		566	575	571											S-CBS1_00003		S-CBS3_00003		S-LBS1_00003
B		Portal protein B	3	3	1	1	361	2	454		1505	1529	1515											S-CBS1_00004		S-CBS3_00004		S-LBS1_00004
group_43		hypothetical protein	3	3	1	1	378	2	457		1895	2510	2305											S-CBS1_00005		S-CBS3_00005		S-LBS1_00005
group_44		hypothetical protein	3	3	1	1	381	2	459		185	191	189											S-CBS1_00007		S-CBS3_00008		S-LBS1_00010
group_45		hypothetical protein	3	3	1	1	384	2	463		335	425	394											S-CBS1_00010		S-CBS3_00011		S-LBS1_00008
group_46		hypothetical protein	3	3	1	1	386	2	465		422	428	426											S-CBS1_00012		S-CBS3_00013		S-LBS1_00014
group_47		hypothetical protein	3	3	1	1	407	2	430		461	464	463											S-CBS1_00017		S-CBS3_00018		S-LBS1_00020
group_85		hypothetical protein	3	3	1	1	411	2	218		485	488	486						MEDS2-S14-C1_00004	MEDS2-S19-C1_00024	MEDS3-S16-C5_00001
group_86		hypothetical protein	3	3	1	1	412	2	219		401	401	401						MEDS2-S14-C1_00005	MEDS2-S19-C1_00025	MEDS3-S16-C5_00002
group_87		hypothetical protein	3	3	1	1	453	2	205		386	386	386						MEDS2-S14-C1_00014	MEDS2-S19-C1_00034	MEDS3-S16-C5_00010
group_93		hypothetical protein	3	3	1	1	118	2	391		698	740	712						MEDS2-S14-C1_00045	MEDS2-S19-C1_00006		MEDS5-S15-C5_00031
group_96		hypothetical protein	3	3	1	1	127	2	521		197	254	235						MEDS2-S14-C1_00054	MEDS2-S19-C1_00014		MEDS5-S15-C5_00024
group_100		hypothetical protein	2	2	1	1	176	2	605		482	620	551										P-SS2_00003		S-CBS2_00080
group_101		hypothetical protein	2	2	1	1	207	2	636		350	377	363										P-SS2_00034		S-CBS2_00099
group_102		hypothetical protein	2	2	1	1	263	2	652		143	194	168										P-SS2_00050				S-CBS4_00062
group_103		hypothetical protein	2	2	1	1	585	2	347		188	242	215										P-SS2_00075	S-CBS1_00039
group_104		putative flavin-dependent thymidylate synthase	2	2	1	1	537	2	297		686	953	819										P-SS2_00123		S-CBS2_00076
group_105		hypothetical protein	2	2	1	1	356	2	451		116	311	213											S-CBS1_00001		S-CBS3_00001
A		Terminase, large subunit	2	2	1	1	357	2	452		1883	1883	1883											S-CBS1_00002		S-CBS3_00002
mtd		Tail fiber receptor-binding protein	2	2	1	1	382	2	460		1061	1160	1110											S-CBS1_00008		S-CBS3_00009
group_108		hypothetical protein	2	2	1	1	383	2	461		251	251	251											S-CBS1_00009		S-CBS3_00010
group_109		hypothetical protein	2	2	1	1	406	2	397		2354	2357	2355											S-CBS1_00018		S-CBS3_00019
group_110		hypothetical protein	2	2	1	1	405	2	396		368	368	368											S-CBS1_00019		S-CBS3_00020
group_111		hypothetical protein	2	2	1	1	404	2	395		524	524	524											S-CBS1_00020		S-CBS3_00021
group_112		hypothetical protein	2	2	1	1	401	2	368		140	149	144											S-CBS1_00023		S-CBS3_00024
group_113		hypothetical protein	2	2	1	1	592	2	269		158	179	168											S-CBS1_00040		S-CBS3_00049
group_114		hypothetical protein	2	2	1	1	173	2	600		482	527	504												S-CBS2_00083		S-CBS4_00011
group_115		hypothetical protein	2	2	1	1	594	2	263		146	176	161												S-CBS2_00100	S-CBS3_00047
group_116		hypothetical protein	2	2	1	1	501	2	254		119	176	147												S-CBS2_00107		S-CBS4_00007
group_117		hypothetical protein	2	2	1	1	379	2	456		200	224	212													S-CBS3_00006		S-LBS1_00006
group_118		hypothetical protein	2	2	1	1	354	2	435		929	932	930													S-CBS3_00014		S-LBS1_00015
group_119		hypothetical protein	2	2	1	1	353	2	434		377	380	378													S-CBS3_00015		S-LBS1_00016
group_120		hypothetical protein	2	2	1	1	34	2	432		143	251	197													S-CBS3_00016		S-LBS1_00018
group_121		hypothetical protein	2	2	1	1	620	2	406		896	2264	1580													S-CBS3_00044		S-LBS1_00044
group_13		hypothetical protein	2	2	1	1	434	2	97		602	842	722			KBSS2A_00040											S-CBS4_00052
group_2		hypothetical protein	2	2	1	1	403	2	394		548	548	548											S-CBS1_00021		S-CBS3_00022
group_31		hypothetical protein	2	2	1	1	437	2	99		764	887	825			KBSS2A_00042											S-CBS4_00054
group_383		hypothetical protein	2	2	1	1	409	2	216		1739	1739	1739						MEDS2-S14-C1_00002	MEDS2-S19-C1_00022
group_384		hypothetical protein	2	2	1	1	410	2	217		869	869	869						MEDS2-S14-C1_00003	MEDS2-S19-C1_00023
group_387		hypothetical protein	2	2	1	1	447	2	206		140	140	140						MEDS2-S14-C1_00010	MEDS2-S19-C1_00030
group_388		hypothetical protein	2	2	1	1	448	2	207		371	371	371						MEDS2-S14-C1_00011	MEDS2-S19-C1_00031
group_389		hypothetical protein	2	2	1	1	449	2	208		461	461	461						MEDS2-S14-C1_00012	MEDS2-S19-C1_00032
group_395		hypothetical protein	2	2	1	1	681	2	169		284	284	284						MEDS2-S14-C1_00030	MEDS2-S19-C1_00051
group_396		hypothetical protein	2	2	1	1	683	2	171		206	206	206						MEDS2-S14-C1_00032	MEDS2-S19-C1_00053
group_397		hypothetical protein	2	2	1	1	684	2	172		161	161	161						MEDS2-S14-C1_00033	MEDS2-S19-C1_00054
group_398		hypothetical protein	2	2	1	1	679	2	173		788	788	788						MEDS2-S14-C1_00034	MEDS2-S19-C1_00055
group_401		hypothetical protein	2	2	1	1	112	2	386		254	254	254						MEDS2-S14-C1_00040	MEDS2-S19-C1_00001
group_402		hypothetical protein	2	2	1	1	113	2	387		239	239	239						MEDS2-S14-C1_00041	MEDS2-S19-C1_00002
group_403		hypothetical protein	2	2	1	1	114	2	388		236	236	236						MEDS2-S14-C1_00042	MEDS2-S19-C1_00003
group_404		hypothetical protein	2	2	1	1	115	2	389		278	278	278						MEDS2-S14-C1_00043	MEDS2-S19-C1_00004
group_405		hypothetical protein	2	2	1	1	116	2	390		212	212	212						MEDS2-S14-C1_00044	MEDS2-S19-C1_00005
group_406		hypothetical protein	2	2	1	1	119	2	376		152	152	152						MEDS2-S14-C1_00046	MEDS2-S19-C1_00007
group_407		hypothetical protein	2	2	1	1	120	2	375		173	173	173						MEDS2-S14-C1_00047	MEDS2-S19-C1_00008
group_408		hypothetical protein	2	2	1	1	121	2	374		272	272	272						MEDS2-S14-C1_00048	MEDS2-S19-C1_00009
group_409		hypothetical protein	2	2	1	1	123	2	372		419	419	419						MEDS2-S14-C1_00050	MEDS2-S19-C1_00011
group_410		hypothetical protein	2	2	1	1	124	2	371		728	728	728						MEDS2-S14-C1_00051	MEDS2-S19-C1_00012
group_412		hypothetical protein	2	2	1	1	339	2	675		233	233	233						MEDS2-S14-C1_00057	MEDS2-S19-C1_00017
group_413		hypothetical protein	2	2	1	1	341	2	677		191	191	191						MEDS2-S14-C1_00059	MEDS2-S19-C1_00019
group_48		hypothetical protein	2	2	1	2	138	1	19		1424	1436	1430	A-HIS1_00001	A-HIS2_00001
group_49		hypothetical protein	2	2	1	2	149	1	49		2879	2942	2910	A-HIS1_00012	A-HIS2_00019
group_50		hypothetical protein	2	2	1	2	122	1	70		326	425	375	A-HIS1_00023	A-HIS2_00030
group_51		hypothetical protein	2	2	1	2	103	1	79		506	509	507	A-HIS1_00032	A-HIS2_00050
group_52		hypothetical protein	2	2	1	2	60	1	17		2063	2066	2064	A-HIS1_00033	A-HIS2_00052
group_53		hypothetical protein	2	2	1	2	64	1	83		152	167	159	A-HIS1_00037	A-HIS2_00053
group_54		hypothetical protein	2	2	1	2	102	1	154		251	251	251	A-HIS1_00039	A-HIS2_00049
group_55		hypothetical protein	2	2	1	2	74	1	142		386	413	399	A-HIS1_00051	A-HIS2_00063
group_56		hypothetical protein	2	2	1	2	56	1	131		1316	1340	1328	A-HIS1_00056	A-HIS2_00066
group_57		hypothetical protein	2	2	1	2	47	1	115		1076	1079	1077	A-HIS1_00065	A-HIS2_00074
group_58		hypothetical protein	2	2	1	2	38	1	113		521	524	522	A-HIS1_00067	A-HIS2_00076
group_59		hypothetical protein	2	2	1	2	37	1	110		440	470	455	A-HIS1_00069	A-HIS2_00077
group_60		hypothetical protein	2	2	1	2	35	1	108		2162	3125	2643	A-HIS1_00071	A-HIS2_00079
group_61		hypothetical protein	2	2	1	2	31	1	103		599	650	624	A-HIS1_00074	A-HIS2_00081
group_62		hypothetical protein	2	2	1	2	25	1	93		1115	1115	1115	A-HIS1_00079	A-HIS2_00087
group_63		hypothetical protein	2	2	1	2	23	1	91		713	719	716	A-HIS1_00080	A-HIS2_00089
group_64		hypothetical protein	2	2	1	2	93	1	13		251	260	255	A-HIS1_00082	A-HIS2_00040
group_65		hypothetical protein	2	2	1	2	19	1	4		2867	4295	3581	A-HIS1_00085	A-HIS2_00093
group_66		hypothetical protein	2	2	1	1	346	2	51		1112	1211	1161			KBSS2A_00002	MEDS1-S13-C2_00021
group_67		hypothetical protein	2	2	1	1	50	2	229		161	161	161			KBSS2A_00007								S-CBS1_00025
group_68		hypothetical protein	2	2	1	1	49	2	230		194	245	219			KBSS2A_00008								S-CBS1_00026
group_69		hypothetical protein	2	2	1	1	636	2	233		1151	1151	1151			KBSS2A_00010								S-CBS1_00028
group_70		hypothetical protein	2	2	1	1	641	2	353		785	788	786			KBSS2A_00015								S-CBS1_00033
group_71		hypothetical protein	2	2	1	1	671	2	162		200	206	203			KBSS2A_00016					MEDS3-S16-C5_00034
group_72		hypothetical protein	2	2	1	1	669	2	351		164	176	170			KBSS2A_00018								S-CBS1_00035
group_73		hypothetical protein	2	2	1	1	653	2	75		269	275	272			KBSS2A_00034		MEDS1-S15-C1_00045
group_74		hypothetical protein	2	2	1	1	433	2	95		248	332	290			KBSS2A_00039											S-CBS4_00051
group_75		hypothetical protein	2	2	1	1	109	2	20		1775	2234	2004				MEDS1-S13-C2_00001		MEDS2-S14-C1_00037
group_76		hypothetical protein	2	2	1	1	75	2	32		161	161	161				MEDS1-S13-C2_00008	MEDS1-S15-C1_00012
group_77		hypothetical protein	2	2	1	1	83	2	40		230	230	230				MEDS1-S13-C2_00014	MEDS1-S15-C1_00020
group_79		hypothetical protein	2	2	1	1	652	2	195		149	149	149				MEDS1-S13-C2_00039	MEDS1-S15-C1_00046
group_80		hypothetical protein	2	2	1	1	1	2	129		329	335	332				MEDS1-S13-C2_00043	MEDS1-S15-C1_00048
group_81		hypothetical protein	2	2	1	1	672	2	164		2336	2432	2384					MEDS1-S15-C1_00002			MEDS3-S16-C5_00033
group_84		hypothetical protein	2	2	1	1	393	2	683		590	602	596					MEDS1-S15-C1_00027				MEDS5-S15-C5_00017
group_88		hypothetical protein	2	2	1	1	7	2	147		236	236	236						MEDS2-S14-C1_00027	MEDS2-S19-C1_00047
group_89		hypothetical protein	2	2	1	1	5	2	146		320	320	320						MEDS2-S14-C1_00028	MEDS2-S19-C1_00048
group_90		hypothetical protein	2	2	1	1	680	2	168		194	296	245						MEDS2-S14-C1_00029	MEDS2-S19-C1_00050
group_91		hypothetical protein	2	2	1	1	682	2	170		296	302	299						MEDS2-S14-C1_00031	MEDS2-S19-C1_00052
group_92		hypothetical protein	2	2	1	1	105	2	19		146	425	285						MEDS2-S14-C1_00036	MEDS2-S19-C1_00059
group_94		hypothetical protein	2	2	1	1	122	2	373		494	494	494						MEDS2-S14-C1_00049	MEDS2-S19-C1_00010
group_95		hypothetical protein	2	2	1	1	125	2	370		716	782	749						MEDS2-S14-C1_00052	MEDS2-S19-C1_00013
group_97		hypothetical protein	2	2	1	1	128	2	522		347	347	347						MEDS2-S14-C1_00055	MEDS2-S19-C1_00015
group_98		hypothetical protein	2	2	1	1	396	2	681		743	1202	972						MEDS2-S14-C1_00061			MEDS5-S15-C5_00019
group_99		hypothetical protein	2	2	1	1	377	2	458		380	380	380									MEDS5-S15-C5_00005		S-CBS1_00006
group_10		hypothetical protein	1	1	1	2	130	1	52		503	503	503	A-HIS1_00015
group_11		hypothetical protein	1	1	1	2	16	1	1		530	530	530		A-HIS2_00094
group_12		hypothetical protein	1	1	1	1	347	2	52		815	815	815			KBSS2A_00003
group_122		hypothetical protein	1	1	1	2	139	1	20		365	365	365	A-HIS1_00002
group_123		hypothetical protein	1	1	1	2	140	1	21		227	227	227	A-HIS1_00003
group_124		hypothetical protein	1	1	1	2	141	1	22		260	260	260	A-HIS1_00004
group_125		hypothetical protein	1	1	1	2	142	1	23		206	206	206	A-HIS1_00005
group_126		hypothetical protein	1	1	1	2	143	1	24		710	710	710	A-HIS1_00006
group_127		hypothetical protein	1	1	1	2	144	1	25		209	209	209	A-HIS1_00007
group_128		hypothetical protein	1	1	1	2	145	1	26		197	197	197	A-HIS1_00008
group_129		hypothetical protein	1	1	1	2	146	1	27		311	311	311	A-HIS1_00009
group_130		hypothetical protein	1	1	1	2	147	1	28		332	332	332	A-HIS1_00010
group_131		hypothetical protein	1	1	1	2	132	1	50		143	143	143	A-HIS1_00013
group_132		hypothetical protein	1	1	1	2	131	1	51		1817	1817	1817	A-HIS1_00014
group_133		hypothetical protein	1	1	1	2	129	1	53		233	233	233	A-HIS1_00016
group_134		hypothetical protein	1	1	1	2	128	1	54		851	851	851	A-HIS1_00017
group_135		hypothetical protein	1	1	1	2	127	1	55		575	575	575	A-HIS1_00018
group_136		hypothetical protein	1	1	1	2	126	1	56		173	173	173	A-HIS1_00019
group_137		hypothetical protein	1	1	1	2	125	1	57		263	263	263	A-HIS1_00020
group_138		hypothetical protein	1	1	1	2	124	1	58		629	629	629	A-HIS1_00021
group_139		hypothetical protein	1	1	1	2	123	1	59		179	179	179	A-HIS1_00022
group_14		hypothetical protein	1	1	1	1	645	2	78		365	365	365			KBSS2A_00037
group_140		hypothetical protein	1	1	1	2	111	1	71		749	749	749	A-HIS1_00024
group_141		hypothetical protein	1	1	1	2	110	1	72		953	953	953	A-HIS1_00025
group_142		hypothetical protein	1	1	1	2	109	1	73		377	377	377	A-HIS1_00026
group_143		hypothetical protein	1	1	1	2	108	1	74		1097	1097	1097	A-HIS1_00027
group_144		hypothetical protein	1	1	1	2	107	1	75		665	665	665	A-HIS1_00028
group_145		hypothetical protein	1	1	1	2	106	1	76		635	635	635	A-HIS1_00029
group_146		hypothetical protein	1	1	1	2	105	1	77		791	791	791	A-HIS1_00030
group_147		hypothetical protein	1	1	1	2	104	1	78		221	221	221	A-HIS1_00031
group_148		hypothetical protein	1	1	1	2	61	1	15		614	614	614	A-HIS1_00034
group_149		hypothetical protein	1	1	1	2	62	1	80		158	158	158	A-HIS1_00035
group_150		hypothetical protein	1	1	1	2	63	1	81		425	425	425	A-HIS1_00036
group_151		hypothetical protein	1	1	1	2	86	1	84		968	968	968	A-HIS1_00038
group_152		hypothetical protein	1	1	1	2	85	1	153		236	236	236	A-HIS1_00040
group_153		hypothetical protein	1	1	1	2	84	1	152		185	185	185	A-HIS1_00041
group_154		hypothetical protein	1	1	1	2	83	1	151		317	317	317	A-HIS1_00042
group_155		hypothetical protein	1	1	1	2	82	1	150		206	206	206	A-HIS1_00043
group_156		hypothetical protein	1	1	1	2	81	1	149		401	401	401	A-HIS1_00044
group_157		hypothetical protein	1	1	1	2	80	1	148		317	317	317	A-HIS1_00045
group_158		hypothetical protein	1	1	1	2	79	1	147		803	803	803	A-HIS1_00046
group_159		hypothetical protein	1	1	1	2	78	1	146		233	233	233	A-HIS1_00047
group_160		hypothetical protein	1	1	1	2	77	1	145		179	179	179	A-HIS1_00048
group_161		hypothetical protein	1	1	1	2	76	1	144		1619	1619	1619	A-HIS1_00049
group_162		hypothetical protein	1	1	1	2	75	1	143		155	155	155	A-HIS1_00050
group_163		hypothetical protein	1	1	1	2	7	1	87		491	491	491	A-HIS1_00053
group_164		hypothetical protein	1	1	1	2	6	1	86		629	629	629	A-HIS1_00054
group_165		hypothetical protein	1	1	1	2	5	1	85		143	143	143	A-HIS1_00055
group_166		hypothetical protein	1	1	1	2	55	1	130		572	572	572	A-HIS1_00057
group_167		hypothetical protein	1	1	1	2	40	1	129		185	185	185	A-HIS1_00058
group_168		hypothetical protein	1	1	1	2	41	1	128		644	644	644	A-HIS1_00059
group_169		hypothetical protein	1	1	1	2	42	1	127		260	260	260	A-HIS1_00060
group_170		hypothetical protein	1	1	1	2	43	1	126		191	191	191	A-HIS1_00061
group_171		hypothetical protein	1	1	1	2	44	1	125		236	236	236	A-HIS1_00062
group_172		hypothetical protein	1	1	1	2	45	1	124		164	164	164	A-HIS1_00063
group_173		hypothetical protein	1	1	1	2	46	1	123		185	185	185	A-HIS1_00064
group_174		hypothetical protein	1	1	1	2	9	1	114		1037	1037	1037	A-HIS1_00066
group_175		hypothetical protein	1	1	1	2	10	1	111		335	335	335	A-HIS1_00068
group_176		hypothetical protein	1	1	1	2	11	1	107		131	131	131	A-HIS1_00070
group_177		hypothetical protein	1	1	1	2	33	1	105		185	185	185	A-HIS1_00072
group_178		hypothetical protein	1	1	1	2	32	1	104		257	257	257	A-HIS1_00073
group_179		hypothetical protein	1	1	1	2	12	1	97		155	155	155	A-HIS1_00075
group_180		hypothetical protein	1	1	1	2	13	1	96		269	269	269	A-HIS1_00076
group_181		hypothetical protein	1	1	1	2	14	1	95		482	482	482	A-HIS1_00077
group_182		hypothetical protein	1	1	1	2	15	1	94		188	188	188	A-HIS1_00078
group_183		hypothetical protein	1	1	1	2	92	1	90		239	239	239	A-HIS1_00081
group_184		hypothetical protein	1	1	1	2	17	1	6		443	443	443	A-HIS1_00083
group_185		hypothetical protein	1	1	1	2	18	1	5		1130	1130	1130	A-HIS1_00084
group_186		hypothetical protein	1	1	1	2	137	1	18		215	215	215		A-HIS2_00002
group_187		hypothetical protein	1	1	1	2	136	1	33		233	233	233		A-HIS2_00003
group_188		hypothetical protein	1	1	1	2	135	1	34		182	182	182		A-HIS2_00004
group_189		hypothetical protein	1	1	1	2	134	1	35		176	176	176		A-HIS2_00005
group_190		hypothetical protein	1	1	1	2	133	1	36		389	389	389		A-HIS2_00006
group_191		hypothetical protein	1	1	1	2	154	1	37		293	293	293		A-HIS2_00007
group_192		hypothetical protein	1	1	1	2	155	1	38		239	239	239		A-HIS2_00008
group_193		hypothetical protein	1	1	1	2	156	1	39		260	260	260		A-HIS2_00009
group_194		hypothetical protein	1	1	1	2	157	1	40		239	239	239		A-HIS2_00010
group_195		hypothetical protein	1	1	1	2	158	1	41		413	413	413		A-HIS2_00011
group_196		hypothetical protein	1	1	1	2	159	1	42		215	215	215		A-HIS2_00012
group_197		hypothetical protein	1	1	1	2	160	1	43		218	218	218		A-HIS2_00013
group_198		hypothetical protein	1	1	1	2	161	1	44		191	191	191		A-HIS2_00014
group_199		hypothetical protein	1	1	1	2	153	1	45		392	392	392		A-HIS2_00015
group_20		hypothetical protein	1	1	1	1	185	2	614		2570	2570	2570										P-SS2_00012
group_200		hypothetical protein	1	1	1	2	152	1	46		293	293	293		A-HIS2_00016
group_201		hypothetical protein	1	1	1	2	151	1	47		161	161	161		A-HIS2_00017
group_202		hypothetical protein	1	1	1	2	150	1	48		212	212	212		A-HIS2_00018
group_203		hypothetical protein	1	1	1	2	112	1	32		149	149	149		A-HIS2_00020
group_204		hypothetical protein	1	1	1	2	113	1	31		1832	1832	1832		A-HIS2_00021
group_205		hypothetical protein	1	1	1	2	114	1	30		371	371	371		A-HIS2_00022
group_206		hypothetical protein	1	1	1	2	115	1	63		116	116	116		A-HIS2_00023
group_207		hypothetical protein	1	1	1	2	116	1	64		716	716	716		A-HIS2_00024
group_208		hypothetical protein	1	1	1	2	117	1	65		179	179	179		A-HIS2_00025
group_209		hypothetical protein	1	1	1	2	118	1	66		599	599	599		A-HIS2_00026
group_21		hypothetical protein	1	1	1	1	186	2	615		536	536	536										P-SS2_00013
group_210		hypothetical protein	1	1	1	2	119	1	67		191	191	191		A-HIS2_00027
group_211		hypothetical protein	1	1	1	2	120	1	68		332	332	332		A-HIS2_00028
group_212		hypothetical protein	1	1	1	2	121	1	69		632	632	632		A-HIS2_00029
group_213		hypothetical protein	1	1	1	2	4	1	62		755	755	755		A-HIS2_00031
group_214		hypothetical protein	1	1	1	2	3	1	61		1037	1037	1037		A-HIS2_00032
group_215		hypothetical protein	1	1	1	2	2	1	60		365	365	365		A-HIS2_00033
group_216		hypothetical protein	1	1	1	2	1	1	7		1085	1085	1085		A-HIS2_00034
group_217		hypothetical protein	1	1	1	2	87	1	8		707	707	707		A-HIS2_00035
group_218		hypothetical protein	1	1	1	2	88	1	9		734	734	734		A-HIS2_00036
group_219		hypothetical protein	1	1	1	2	89	1	10		731	731	731		A-HIS2_00037
group_22		hypothetical protein	1	1	1	1	187	2	616		536	536	536										P-SS2_00014
group_220		hypothetical protein	1	1	1	2	90	1	11		218	218	218		A-HIS2_00038
group_221		hypothetical protein	1	1	1	2	91	1	12		182	182	182		A-HIS2_00039
group_222		hypothetical protein	1	1	1	2	94	1	14		221	221	221		A-HIS2_00041
group_223		hypothetical protein	1	1	1	2	95	1	161		359	359	359		A-HIS2_00042
group_224		hypothetical protein	1	1	1	2	96	1	160		143	143	143		A-HIS2_00043
group_225		hypothetical protein	1	1	1	2	97	1	159		224	224	224		A-HIS2_00044
group_226		hypothetical protein	1	1	1	2	98	1	158		179	179	179		A-HIS2_00045
group_227		hypothetical protein	1	1	1	2	99	1	157		188	188	188		A-HIS2_00046
group_228		hypothetical protein	1	1	1	2	100	1	156		185	185	185		A-HIS2_00047
group_229		hypothetical protein	1	1	1	2	101	1	155		191	191	191		A-HIS2_00048
group_23		hypothetical protein	1	1	1	1	188	2	617		638	638	638										P-SS2_00015
group_230		hypothetical protein	1	1	1	2	59	1	16		170	170	170		A-HIS2_00051
group_231		hypothetical protein	1	1	1	2	65	1	82		269	269	269		A-HIS2_00054
group_232		hypothetical protein	1	1	1	2	66	1	134		203	203	203		A-HIS2_00055
group_233		hypothetical protein	1	1	1	2	67	1	135		356	356	356		A-HIS2_00056
group_234		hypothetical protein	1	1	1	2	68	1	136		158	158	158		A-HIS2_00057
group_235		hypothetical protein	1	1	1	2	69	1	137		230	230	230		A-HIS2_00058
group_236		hypothetical protein	1	1	1	2	70	1	138		317	317	317		A-HIS2_00059
group_237		hypothetical protein	1	1	1	2	71	1	139		749	749	749		A-HIS2_00060
group_238		hypothetical protein	1	1	1	2	72	1	140		275	275	275		A-HIS2_00061
group_239		hypothetical protein	1	1	1	2	73	1	141		836	836	836		A-HIS2_00062
group_24		hypothetical protein	1	1	1	1	130	2	577		2300	2300	2300												S-CBS2_00093
group_240		hypothetical protein	1	1	1	2	58	1	133		476	476	476		A-HIS2_00064
group_241		hypothetical protein	1	1	1	2	57	1	132		386	386	386		A-HIS2_00065
group_242		hypothetical protein	1	1	1	2	54	1	122		605	605	605		A-HIS2_00067
group_243		hypothetical protein	1	1	1	2	53	1	121		179	179	179		A-HIS2_00068
group_244		hypothetical protein	1	1	1	2	52	1	120		626	626	626		A-HIS2_00069
group_245		hypothetical protein	1	1	1	2	51	1	119		287	287	287		A-HIS2_00070
group_246		hypothetical protein	1	1	1	2	50	1	118		236	236	236		A-HIS2_00071
group_247		hypothetical protein	1	1	1	2	49	1	117		188	188	188		A-HIS2_00072
group_248		hypothetical protein	1	1	1	2	48	1	116		155	155	155		A-HIS2_00073
group_249		hypothetical protein	1	1	1	2	39	1	112		1589	1589	1589		A-HIS2_00075
group_25		hypothetical protein	1	1	1	1	314	2	493		1412	1412	1412												S-CBS2_00028
group_250		hypothetical protein	1	1	1	2	36	1	109		200	200	200		A-HIS2_00078
group_251		hypothetical protein	1	1	1	2	34	1	106		314	314	314		A-HIS2_00080
group_252		hypothetical protein	1	1	1	2	30	1	102		287	287	287		A-HIS2_00082
group_253		hypothetical protein	1	1	1	2	29	1	101		119	119	119		A-HIS2_00083
group_254		hypothetical protein	1	1	1	2	28	1	100		476	476	476		A-HIS2_00084
group_255		hypothetical protein	1	1	1	2	27	1	99		176	176	176		A-HIS2_00085
group_256		hypothetical protein	1	1	1	2	26	1	98		182	182	182		A-HIS2_00086
group_257		hypothetical protein	1	1	1	2	24	1	92		185	185	185		A-HIS2_00088
group_258		hypothetical protein	1	1	1	2	22	1	89		173	173	173		A-HIS2_00090
group_259		hypothetical protein	1	1	1	2	21	1	2		428	428	428		A-HIS2_00091
group_26		hypothetical protein	1	1	1	1	315	2	494		2084	2084	2084												S-CBS2_00029
group_260		hypothetical protein	1	1	1	2	20	1	3		1136	1136	1136		A-HIS2_00092
group_261	J	Tip attachment protein J	1	1	1	1	345	2	50		3206	3206	3206			KBSS2A_00001
group_262		hypothetical protein	1	1	1	1	348	2	53		164	164	164			KBSS2A_00004
group_263		hypothetical protein	1	1	1	1	635	2	231		929	929	929			KBSS2A_00009
group_264		hypothetical protein	1	1	1	1	633	2	234		239	239	239			KBSS2A_00011
group_265		hypothetical protein	1	1	1	1	632	2	235		329	329	329			KBSS2A_00012
group_266		hypothetical protein	1	1	1	1	631	2	236		233	233	233			KBSS2A_00013
group_267		hypothetical protein	1	1	1	1	670	2	159		194	194	194			KBSS2A_00017
group_268		hypothetical protein	1	1	1	1	668	2	60		272	272	272			KBSS2A_00019
group_269		hypothetical protein	1	1	1	1	667	2	61		713	713	713			KBSS2A_00020
group_27		hypothetical protein	1	1	1	1	316	2	495		2051	2051	2051												S-CBS2_00030
group_270		hypothetical protein	1	1	1	1	666	2	62		845	845	845			KBSS2A_00021
group_271		hypothetical protein	1	1	1	1	665	2	63		227	227	227			KBSS2A_00022
group_272		hypothetical protein	1	1	1	1	664	2	64		794	794	794			KBSS2A_00023
group_273		hypothetical protein	1	1	1	1	663	2	65		215	215	215			KBSS2A_00024
group_274		hypothetical protein	1	1	1	1	662	2	66		239	239	239			KBSS2A_00025
group_275		hypothetical protein	1	1	1	1	661	2	67		185	185	185			KBSS2A_00026
group_276		hypothetical protein	1	1	1	1	660	2	68		473	473	473			KBSS2A_00027
group_277		Terminase, large subunit	1	1	1	1	659	2	69		1352	1352	1352			KBSS2A_00028
group_278		hypothetical protein	1	1	1	1	658	2	70		257	257	257			KBSS2A_00029
group_279		hypothetical protein	1	1	1	1	657	2	71		1397	1397	1397			KBSS2A_00030
group_28		hypothetical protein	1	1	1	1	576	2	336		2270	2270	2270										P-SS2_00084
group_280		hypothetical protein	1	1	1	1	656	2	72		308	308	308			KBSS2A_00031
group_281		hypothetical protein	1	1	1	1	655	2	73		1250	1250	1250			KBSS2A_00032
group_282		hypothetical protein	1	1	1	1	654	2	74		224	224	224			KBSS2A_00033
group_283		hypothetical protein	1	1	1	1	647	2	76		677	677	677			KBSS2A_00035
group_284		Major capsid protein	1	1	1	1	646	2	77		1028	1028	1028			KBSS2A_00036
group_285		hypothetical protein	1	1	1	1	417	2	79		560	560	560			KBSS2A_00038
group_286		hypothetical protein	1	1	1	1	435	2	98		284	284	284			KBSS2A_00041
group_287		hypothetical protein	1	1	1	1	438	2	100		827	827	827			KBSS2A_00043
group_288		hypothetical protein	1	1	1	1	439	2	101		98	98	98			KBSS2A_00044
group_289		hypothetical protein	1	1	1	1	440	2	102		668	668	668			KBSS2A_00045
group_290		hypothetical protein	1	1	1	1	441	2	103		761	761	761			KBSS2A_00046
group_291		hypothetical protein	1	1	1	1	442	2	104		356	356	356			KBSS2A_00047
group_292		hypothetical protein	1	1	1	1	443	2	105		443	443	443			KBSS2A_00048
group_293		hypothetical protein	1	1	1	1	444	2	106		422	422	422			KBSS2A_00049
group_294		hypothetical protein	1	1	1	1	445	2	107		758	758	758			KBSS2A_00050
group_295		hypothetical protein	1	1	1	1	33	2	124		2816	2816	2816			KBSS2A_00052
group_296		hypothetical protein	1	1	1	1	32	2	123		521	521	521			KBSS2A_00053
group_297		hypothetical protein	1	1	1	1	30	2	121		722	722	722			KBSS2A_00055
group_298		hypothetical protein	1	1	1	1	29	2	120		632	632	632			KBSS2A_00056
group_299		hypothetical protein	1	1	1	1	108	2	21		200	200	200				MEDS1-S13-C2_00002
group_300		hypothetical protein	1	1	1	1	107	2	22		275	275	275				MEDS1-S13-C2_00003
group_301	dmt	Methyltransferase Dmt	1	1	1	1	106	2	23		866	866	866				MEDS1-S13-C2_00004
group_302		hypothetical protein	1	1	1	1	72	2	24		290	290	290				MEDS1-S13-C2_00005
group_303		hypothetical protein	1	1	1	1	73	2	25		275	275	275				MEDS1-S13-C2_00006
group_304		hypothetical protein	1	1	1	1	74	2	26		176	176	176				MEDS1-S13-C2_00007
group_305		hypothetical protein	1	1	1	1	71	2	33		254	254	254				MEDS1-S13-C2_00009
group_306		hypothetical protein	1	1	1	1	52	2	34		479	479	479				MEDS1-S13-C2_00010
group_307		hypothetical protein	1	1	1	1	53	2	35		347	347	347				MEDS1-S13-C2_00011
group_308		hypothetical protein	1	1	1	1	54	2	36		488	488	488				MEDS1-S13-C2_00012
group_309		hypothetical protein	1	1	1	1	55	2	37		632	632	632				MEDS1-S13-C2_00013
group_310		hypothetical protein	1	1	1	1	84	2	524		182	182	182				MEDS1-S13-C2_00015
group_311		hypothetical protein	1	1	1	1	85	2	525		1988	1988	1988				MEDS1-S13-C2_00016
group_312		hypothetical protein	1	1	1	1	86	2	526		2930	2930	2930				MEDS1-S13-C2_00017
group_313		hypothetical protein	1	1	1	1	129	2	527		236	236	236				MEDS1-S13-C2_00019
J		Tip attachment protein J	1	1	1	1	344	2	49		3365	3365	3365				MEDS1-S13-C2_00022
group_315		hypothetical protein	1	1	1	1	343	2	48		602	602	602				MEDS1-S13-C2_00023
group_316		hypothetical protein	1	1	1	1	342	2	47		707	707	707				MEDS1-S13-C2_00024
group_317		hypothetical protein	1	1	1	1	369	2	125		1832	1832	1832				MEDS1-S13-C2_00027
group_318		hypothetical protein	1	1	1	1	368	2	126		110	110	110				MEDS1-S13-C2_00028
group_319		hypothetical protein	1	1	1	1	451	2	127		506	506	506				MEDS1-S13-C2_00031
group_32		hypothetical protein	1	1	1	1	43	2	59		722	722	722														S-CBS4_00055
group_320		hypothetical protein	1	1	1	1	450	2	203		386	386	386				MEDS1-S13-C2_00032
group_321		hypothetical protein	1	1	1	1	456	2	197		287	287	287				MEDS1-S13-C2_00036
group_322		hypothetical protein	1	1	1	1	650	2	193		125	125	125				MEDS1-S13-C2_00040
group_323		hypothetical protein	1	1	1	1	649	2	192		416	416	416				MEDS1-S13-C2_00041
group_324		hypothetical protein	1	1	1	1	648	2	191		140	140	140				MEDS1-S13-C2_00042
group_325		hypothetical protein	1	1	1	1	21	2	186		359	359	359				MEDS1-S13-C2_00045
group_326		hypothetical protein	1	1	1	1	2	2	185		212	212	212				MEDS1-S13-C2_00046
group_327		hypothetical protein	1	1	1	1	3	2	184		254	254	254				MEDS1-S13-C2_00047
group_328		hypothetical protein	1	1	1	1	475	2	142		158	158	158				MEDS1-S13-C2_00049
group_329		hypothetical protein	1	1	1	1	476	2	141		581	581	581				MEDS1-S13-C2_00050
group_330		hypothetical protein	1	1	1	1	477	2	140		146	146	146				MEDS1-S13-C2_00051
group_331		hypothetical protein	1	1	1	1	478	2	150		263	263	263				MEDS1-S13-C2_00052
group_332		hypothetical protein	1	1	1	1	479	2	151		407	407	407				MEDS1-S13-C2_00053
group_333		hypothetical protein	1	1	1	1	480	2	152		293	293	293				MEDS1-S13-C2_00054
group_334		hypothetical protein	1	1	1	1	481	2	153		179	179	179				MEDS1-S13-C2_00055
group_335		hypothetical protein	1	1	1	1	482	2	154		269	269	269				MEDS1-S13-C2_00056
group_336		hypothetical protein	1	1	1	1	483	2	155		377	377	377				MEDS1-S13-C2_00057
group_337		hypothetical protein	1	1	1	1	484	2	156		149	149	149				MEDS1-S13-C2_00058
group_338		hypothetical protein	1	1	1	1	677	2	158		137	137	137				MEDS1-S13-C2_00060
group_339		hypothetical protein	1	1	1	1	676	2	157		674	674	674				MEDS1-S13-C2_00061
group_340		hypothetical protein	1	1	1	1	485	2	163		602	602	602					MEDS1-S15-C1_00001
group_341		hypothetical protein	1	1	1	1	62	2	6		257	257	257					MEDS1-S15-C1_00003
group_342		hypothetical protein	1	1	1	1	63	2	7		710	710	710					MEDS1-S15-C1_00004
group_343		DNA polymerase	1	1	1	1	64	2	8		1844	1844	1844					MEDS1-S15-C1_00005
group_344		hypothetical protein	1	1	1	1	65	2	9		173	173	173					MEDS1-S15-C1_00006
group_345		hypothetical protein	1	1	1	1	66	2	10		176	176	176					MEDS1-S15-C1_00007
group_346		hypothetical protein	1	1	1	1	67	2	11		251	251	251					MEDS1-S15-C1_00008
group_347		hypothetical protein	1	1	1	1	68	2	12		227	227	227					MEDS1-S15-C1_00009
group_348		hypothetical protein	1	1	1	1	69	2	13		188	188	188					MEDS1-S15-C1_00010
group_349		hypothetical protein	1	1	1	1	70	2	14		326	326	326					MEDS1-S15-C1_00011
group_350		hypothetical protein	1	1	1	1	76	2	31		419	419	419					MEDS1-S15-C1_00013
group_351		hypothetical protein	1	1	1	1	77	2	30		515	515	515					MEDS1-S15-C1_00014
group_352		hypothetical protein	1	1	1	1	78	2	29		437	437	437					MEDS1-S15-C1_00015
group_353		hypothetical protein	1	1	1	1	79	2	28		551	551	551					MEDS1-S15-C1_00016
group_354		hypothetical protein	1	1	1	1	80	2	27		632	632	632					MEDS1-S15-C1_00017
group_355		hypothetical protein	1	1	1	1	81	2	38		221	221	221					MEDS1-S15-C1_00018
group_356		hypothetical protein	1	1	1	1	82	2	39		161	161	161					MEDS1-S15-C1_00019
group_357		hypothetical protein	1	1	1	1	61	2	41		167	167	167					MEDS1-S15-C1_00021
group_358		hypothetical protein	1	1	1	1	60	2	42		1079	1079	1079					MEDS1-S15-C1_00022
group_359		hypothetical protein	1	1	1	1	58	2	44		623	623	623					MEDS1-S15-C1_00024
group_360		hypothetical protein	1	1	1	1	56	2	46		662	662	662					MEDS1-S15-C1_00026
group_361	J	Tip attachment protein J	1	1	1	1	392	2	684		3347	3347	3347					MEDS1-S15-C1_00028
group_362		hypothetical protein	1	1	1	1	391	2	2		641	641	641					MEDS1-S15-C1_00029
group_363		hypothetical protein	1	1	1	1	390	2	1		704	704	704					MEDS1-S15-C1_00030
group_364		hypothetical protein	1	1	1	1	367	2	108		1892	1892	1892					MEDS1-S15-C1_00033
group_365		hypothetical protein	1	1	1	1	366	2	109		173	173	173					MEDS1-S15-C1_00034
group_366		hypothetical protein	1	1	1	1	22	2	213		749	749	749					MEDS1-S15-C1_00036
group_367		hypothetical protein	1	1	1	1	23	2	212		425	425	425					MEDS1-S15-C1_00037
group_368		hypothetical protein	1	1	1	1	24	2	211		557	557	557					MEDS1-S15-C1_00038
group_369		hypothetical protein	1	1	1	1	25	2	210		377	377	377					MEDS1-S15-C1_00039
group_370		hypothetical protein	1	1	1	1	459	2	198		161	161	161					MEDS1-S15-C1_00043
group_371		hypothetical protein	1	1	1	1	651	2	194		98	98	98					MEDS1-S15-C1_00047
group_372		hypothetical protein	1	1	1	1	19	2	139		128	128	128					MEDS1-S15-C1_00051
group_373		hypothetical protein	1	1	1	1	18	2	138		578	578	578					MEDS1-S15-C1_00052
group_374		hypothetical protein	1	1	1	1	17	2	137		1073	1073	1073					MEDS1-S15-C1_00053
group_375		hypothetical protein	1	1	1	1	16	2	136		188	188	188					MEDS1-S15-C1_00054
group_376		hypothetical protein	1	1	1	1	15	2	135		245	245	245					MEDS1-S15-C1_00055
group_377		hypothetical protein	1	1	1	1	14	2	134		347	347	347					MEDS1-S15-C1_00056
group_378		hypothetical protein	1	1	1	1	13	2	133		209	209	209					MEDS1-S15-C1_00057
group_379		hypothetical protein	1	1	1	1	12	2	132		197	197	197					MEDS1-S15-C1_00058
group_380		hypothetical protein	1	1	1	1	11	2	131		152	152	152					MEDS1-S15-C1_00059
group_381		hypothetical protein	1	1	1	1	10	2	130		218	218	218					MEDS1-S15-C1_00060
group_382		hypothetical protein	1	1	1	1	408	2	215		134	134	134						MEDS2-S14-C1_00001
group_393		hypothetical protein	1	1	1	1	463	2	188		194	194	194						MEDS2-S14-C1_00023
group_394		hypothetical protein	1	1	1	1	8	2	148		482	482	482						MEDS2-S14-C1_00026
group_399		hypothetical protein	1	1	1	1	110	2	16		995	995	995						MEDS2-S14-C1_00038
group_4		hypothetical protein	1	1	1	1	277	2	666		794	794	794										P-SS2_00064
group_400		hypothetical protein	1	1	1	1	111	2	15		143	143	143						MEDS2-S14-C1_00039
group_411		hypothetical protein	1	1	1	1	126	2	369		314	314	314						MEDS2-S14-C1_00053
group_414		hypothetical protein	1	1	1	1	51	2	54		3323	3323	3323							MEDS2-S19-C1_00021
group_415		hypothetical protein	1	1	1	1	9	2	143		332	332	332							MEDS2-S19-C1_00045
group_416		hypothetical protein	1	1	1	1	6	2	144		224	224	224							MEDS2-S19-C1_00046
group_417		hypothetical protein	1	1	1	1	4	2	145		194	194	194							MEDS2-S19-C1_00049
group_418		hypothetical protein	1	1	1	1	103	2	17		137	137	137							MEDS2-S19-C1_00057
group_419		hypothetical protein	1	1	1	1	104	2	18		998	998	998							MEDS2-S19-C1_00058
group_420		hypothetical protein	1	1	1	1	26	2	128		515	515	515								MEDS3-S16-C5_00009
group_421		hypothetical protein	1	1	1	1	466	2	183		158	158	158								MEDS3-S16-C5_00020
group_422		hypothetical protein	1	1	1	1	467	2	182		401	401	401								MEDS3-S16-C5_00021
group_423		hypothetical protein	1	1	1	1	468	2	181		389	389	389								MEDS3-S16-C5_00022
group_424		hypothetical protein	1	1	1	1	469	2	180		281	281	281								MEDS3-S16-C5_00023
group_425		hypothetical protein	1	1	1	1	470	2	179		353	353	353								MEDS3-S16-C5_00024
group_426		hypothetical protein	1	1	1	1	471	2	178		140	140	140								MEDS3-S16-C5_00025
group_427		hypothetical protein	1	1	1	1	472	2	177		191	191	191								MEDS3-S16-C5_00026
group_428		hypothetical protein	1	1	1	1	473	2	176		296	296	296								MEDS3-S16-C5_00027
group_429		hypothetical protein	1	1	1	1	474	2	175		185	185	185								MEDS3-S16-C5_00028
group_430		hypothetical protein	1	1	1	1	675	2	167		185	185	185								MEDS3-S16-C5_00030
group_431		hypothetical protein	1	1	1	1	674	2	166		173	173	173								MEDS3-S16-C5_00031
group_432		hypothetical protein	1	1	1	1	673	2	165		773	773	773								MEDS3-S16-C5_00032
group_433		hypothetical protein	1	1	1	1	487	2	161		254	254	254								MEDS3-S16-C5_00035
group_434		hypothetical protein	1	1	1	1	486	2	160		263	263	263								MEDS3-S16-C5_00036
group_435		hypothetical protein	1	1	1	1	362	2	439		578	578	578									MEDS5-S15-C5_00001
group_436	B	Portal protein B	1	1	1	1	363	2	440		1439	1439	1439									MEDS5-S15-C5_00002
group_437		hypothetical protein	1	1	1	1	364	2	441		2408	2408	2408									MEDS5-S15-C5_00003
group_438		hypothetical protein	1	1	1	1	365	2	442		206	206	206									MEDS5-S15-C5_00004
group_439		hypothetical protein	1	1	1	1	376	2	448		284	284	284									MEDS5-S15-C5_00006
group_440		hypothetical protein	1	1	1	1	375	2	447		422	422	422									MEDS5-S15-C5_00007
group_441		hypothetical protein	1	1	1	1	374	2	446		944	944	944									MEDS5-S15-C5_00008
group_442		hypothetical protein	1	1	1	1	373	2	445		326	326	326									MEDS5-S15-C5_00009
group_443		hypothetical protein	1	1	1	1	372	2	444		278	278	278									MEDS5-S15-C5_00010
group_444		hypothetical protein	1	1	1	1	371	2	443		2528	2528	2528									MEDS5-S15-C5_00011
group_445		hypothetical protein	1	1	1	1	387	2	3		728	728	728									MEDS5-S15-C5_00014
group_446		hypothetical protein	1	1	1	1	388	2	4		743	743	743									MEDS5-S15-C5_00015
group_447	J	Tip attachment protein J	1	1	1	1	389	2	5		3311	3311	3311									MEDS5-S15-C5_00016
group_448		hypothetical protein	1	1	1	1	394	2	682		923	923	923									MEDS5-S15-C5_00018
group_449		hypothetical protein	1	1	1	1	395	2	517		701	701	701									MEDS5-S15-C5_00020
group_450		hypothetical protein	1	1	1	1	91	2	518		254	254	254									MEDS5-S15-C5_00021
group_451		hypothetical protein	1	1	1	1	92	2	519		194	194	194									MEDS5-S15-C5_00022
group_452		hypothetical protein	1	1	1	1	93	2	520		395	395	395									MEDS5-S15-C5_00023
group_453		hypothetical protein	1	1	1	1	90	2	223		710	710	710									MEDS5-S15-C5_00025
group_454		hypothetical protein	1	1	1	1	89	2	224		776	776	776									MEDS5-S15-C5_00026
group_455		hypothetical protein	1	1	1	1	88	2	225		530	530	530									MEDS5-S15-C5_00027
group_456		hypothetical protein	1	1	1	1	87	2	226		260	260	260									MEDS5-S15-C5_00028
group_457		hypothetical protein	1	1	1	1	117	2	392		173	173	173									MEDS5-S15-C5_00030
group_458		hypothetical protein	1	1	1	1	102	2	385		245	245	245									MEDS5-S15-C5_00032
group_459		hypothetical protein	1	1	1	1	101	2	384		320	320	320									MEDS5-S15-C5_00033
group_460		hypothetical protein	1	1	1	1	100	2	383		209	209	209									MEDS5-S15-C5_00034
group_461		hypothetical protein	1	1	1	1	99	2	382		659	659	659									MEDS5-S15-C5_00035
group_462		hypothetical protein	1	1	1	1	98	2	381		455	455	455									MEDS5-S15-C5_00036
group_463		hypothetical protein	1	1	1	1	97	2	380		344	344	344									MEDS5-S15-C5_00037
group_464		hypothetical protein	1	1	1	1	96	2	379		962	962	962									MEDS5-S15-C5_00038
group_465		hypothetical protein	1	1	1	1	95	2	378		617	617	617									MEDS5-S15-C5_00039
group_466		hypothetical protein	1	1	1	1	94	2	377		449	449	449									MEDS5-S15-C5_00040
group_467		hypothetical protein	1	1	1	1	139	2	603		479	479	479										P-SS2_00001
group_468		hypothetical protein	1	1	1	1	140	2	604		824	824	824										P-SS2_00002
group_469		hypothetical protein	1	1	1	1	177	2	606		650	650	650										P-SS2_00004
group_470		hypothetical protein	1	1	1	1	178	2	607		596	596	596										P-SS2_00005
group_471		hypothetical protein	1	1	1	1	179	2	608		1127	1127	1127										P-SS2_00006
group_472		hypothetical protein	1	1	1	1	180	2	609		155	155	155										P-SS2_00007
group_473		hypothetical protein	1	1	1	1	181	2	610		257	257	257										P-SS2_00008
group_474		hypothetical protein	1	1	1	1	182	2	611		188	188	188										P-SS2_00009
group_475		hypothetical protein	1	1	1	1	183	2	612		176	176	176										P-SS2_00010
group_476		hypothetical protein	1	1	1	1	184	2	613		290	290	290										P-SS2_00011
group_477		hypothetical protein	1	1	1	1	189	2	618		347	347	347										P-SS2_00016
group_478		hypothetical protein	1	1	1	1	190	2	619		173	173	173										P-SS2_00017
group_479		hypothetical protein	1	1	1	1	191	2	620		242	242	242										P-SS2_00018
group_480		hypothetical protein	1	1	1	1	192	2	621		182	182	182										P-SS2_00019
group_481		hypothetical protein	1	1	1	1	193	2	622		248	248	248										P-SS2_00020
group_482		hypothetical protein	1	1	1	1	194	2	623		263	263	263										P-SS2_00021
group_483		hypothetical protein	1	1	1	1	195	2	624		563	563	563										P-SS2_00022
group_484		hypothetical protein	1	1	1	1	196	2	625		233	233	233										P-SS2_00023
group_485		hypothetical protein	1	1	1	1	197	2	626		152	152	152										P-SS2_00024
group_486		hypothetical protein	1	1	1	1	198	2	627		1556	1556	1556										P-SS2_00025
group_487		hypothetical protein	1	1	1	1	199	2	628		149	149	149										P-SS2_00026
group_488		hypothetical protein	1	1	1	1	200	2	629		188	188	188										P-SS2_00027
group_489		hypothetical protein	1	1	1	1	201	2	630		134	134	134										P-SS2_00028
group_490		hypothetical protein	1	1	1	1	202	2	631		4499	4499	4499										P-SS2_00029
group_491		hypothetical protein	1	1	1	1	203	2	632		185	185	185										P-SS2_00030
group_492		hypothetical protein	1	1	1	1	204	2	633		200	200	200										P-SS2_00031
group_493		hypothetical protein	1	1	1	1	205	2	634		242	242	242										P-SS2_00032
group_494		hypothetical protein	1	1	1	1	206	2	635		89	89	89										P-SS2_00033
group_495		hypothetical protein	1	1	1	1	208	2	637		1034	1034	1034										P-SS2_00035
group_496		hypothetical protein	1	1	1	1	209	2	638		305	305	305										P-SS2_00036
group_497		hypothetical protein	1	1	1	1	210	2	639		173	173	173										P-SS2_00037
group_498		hypothetical protein	1	1	1	1	211	2	640		167	167	167										P-SS2_00038
group_499		hypothetical protein	1	1	1	1	212	2	641		194	194	194										P-SS2_00039
group_500		hypothetical protein	1	1	1	1	213	2	642		260	260	260										P-SS2_00040
group_501		hypothetical protein	1	1	1	1	214	2	643		140	140	140										P-SS2_00041
group_502		hypothetical protein	1	1	1	1	215	2	644		173	173	173										P-SS2_00042
group_503		hypothetical protein	1	1	1	1	216	2	645		260	260	260										P-SS2_00043
group_504		hypothetical protein	1	1	1	1	217	2	646		197	197	197										P-SS2_00044
group_505		hypothetical protein	1	1	1	1	218	2	647		155	155	155										P-SS2_00045
group_506		hypothetical protein	1	1	1	1	219	2	648		128	128	128										P-SS2_00046
group_507		hypothetical protein	1	1	1	1	220	2	649		269	269	269										P-SS2_00047
group_508		hypothetical protein	1	1	1	1	221	2	650		242	242	242										P-SS2_00048
group_509		hypothetical protein	1	1	1	1	222	2	651		197	197	197										P-SS2_00049
group_510		hypothetical protein	1	1	1	1	264	2	653		110	110	110										P-SS2_00051
group_511		hypothetical protein	1	1	1	1	265	2	654		131	131	131										P-SS2_00052
group_512		hypothetical protein	1	1	1	1	266	2	655		212	212	212										P-SS2_00053
group_513		hypothetical protein	1	1	1	1	267	2	656		209	209	209										P-SS2_00054
group_514		hypothetical protein	1	1	1	1	268	2	657		176	176	176										P-SS2_00055
group_515		hypothetical protein	1	1	1	1	269	2	658		566	566	566										P-SS2_00056
group_516		hypothetical protein	1	1	1	1	270	2	659		128	128	128										P-SS2_00057
group_517		hypothetical protein	1	1	1	1	271	2	660		536	536	536										P-SS2_00058
group_518		hypothetical protein	1	1	1	1	272	2	661		467	467	467										P-SS2_00059
group_519		hypothetical protein	1	1	1	1	273	2	662		506	506	506										P-SS2_00060
group_520		hypothetical protein	1	1	1	1	274	2	663		389	389	389										P-SS2_00061
group_521		hypothetical protein	1	1	1	1	275	2	664		392	392	392										P-SS2_00062
group_522		hypothetical protein	1	1	1	1	276	2	665		491	491	491										P-SS2_00063
group_523		hypothetical protein	1	1	1	1	278	2	667		5219	5219	5219										P-SS2_00065
group_524		hypothetical protein	1	1	1	1	279	2	668		839	839	839										P-SS2_00066
group_525		hypothetical protein	1	1	1	1	280	2	669		263	263	263										P-SS2_00067
group_526		hypothetical protein	1	1	1	1	281	2	670		566	566	566										P-SS2_00068
group_527		hypothetical protein	1	1	1	1	282	2	671		1364	1364	1364										P-SS2_00069
group_528		hypothetical protein	1	1	1	1	283	2	672		4880	4880	4880										P-SS2_00070
group_529		hypothetical protein	1	1	1	1	284	2	673		179	179	179										P-SS2_00071
group_530		hypothetical protein	1	1	1	1	286	2	345		230	230	230										P-SS2_00073
group_531		hypothetical protein	1	1	1	1	285	2	346		662	662	662										P-SS2_00074
group_532		hypothetical protein	1	1	1	1	584	2	344		5537	5537	5537										P-SS2_00076
group_533		hypothetical protein	1	1	1	1	583	2	343		3002	3002	3002										P-SS2_00077
group_534		hypothetical protein	1	1	1	1	582	2	342		338	338	338										P-SS2_00078
group_535		hypothetical protein	1	1	1	1	581	2	341		437	437	437										P-SS2_00079
group_536		hypothetical protein	1	1	1	1	580	2	340		266	266	266										P-SS2_00080
group_537		hypothetical protein	1	1	1	1	579	2	339		7838	7838	7838										P-SS2_00081
group_538		hypothetical protein	1	1	1	1	578	2	338		557	557	557										P-SS2_00082
group_539		hypothetical protein	1	1	1	1	577	2	337		5375	5375	5375										P-SS2_00083
group_540		hypothetical protein	1	1	1	1	575	2	335		1097	1097	1097										P-SS2_00085
group_541		hypothetical protein	1	1	1	1	574	2	334		863	863	863										P-SS2_00086
group_542		hypothetical protein	1	1	1	1	573	2	333		428	428	428										P-SS2_00087
group_543		hypothetical protein	1	1	1	1	572	2	332		755	755	755										P-SS2_00088
group_544		hypothetical protein	1	1	1	1	571	2	331		920	920	920										P-SS2_00089
group_545		hypothetical protein	1	1	1	1	570	2	330		326	326	326										P-SS2_00090
group_546		hypothetical protein	1	1	1	1	569	2	329		248	248	248										P-SS2_00091
group_547		hypothetical protein	1	1	1	1	568	2	328		239	239	239										P-SS2_00092
group_548		hypothetical protein	1	1	1	1	567	2	327		134	134	134										P-SS2_00093
group_549		hypothetical protein	1	1	1	1	566	2	326		671	671	671										P-SS2_00094
group_550		hypothetical protein	1	1	1	1	565	2	325		842	842	842										P-SS2_00095
group_551		hypothetical protein	1	1	1	1	564	2	324		218	218	218										P-SS2_00096
group_552		hypothetical protein	1	1	1	1	563	2	323		236	236	236										P-SS2_00097
group_553		hypothetical protein	1	1	1	1	562	2	322		206	206	206										P-SS2_00098
group_554		hypothetical protein	1	1	1	1	561	2	321		1373	1373	1373										P-SS2_00099
group_555		hypothetical protein	1	1	1	1	560	2	320		992	992	992										P-SS2_00100
group_556		hypothetical protein	1	1	1	1	559	2	319		740	740	740										P-SS2_00101
group_557		hypothetical protein	1	1	1	1	558	2	318		158	158	158										P-SS2_00102
group_558		hypothetical protein	1	1	1	1	557	2	317		587	587	587										P-SS2_00103
group_559		hypothetical protein	1	1	1	1	556	2	316		1625	1625	1625										P-SS2_00104
group_560		hypothetical protein	1	1	1	1	555	2	315		1574	1574	1574										P-SS2_00105
group_561		hypothetical protein	1	1	1	1	554	2	314		422	422	422										P-SS2_00106
group_562		hypothetical protein	1	1	1	1	553	2	313		611	611	611										P-SS2_00107
group_563		hypothetical protein	1	1	1	1	552	2	312		185	185	185										P-SS2_00108
group_564		hypothetical protein	1	1	1	1	551	2	311		854	854	854										P-SS2_00109
group_565		hypothetical protein	1	1	1	1	550	2	310		353	353	353										P-SS2_00110
group_566		hypothetical protein	1	1	1	1	549	2	309		401	401	401										P-SS2_00111
group_567		hypothetical protein	1	1	1	1	548	2	308		137	137	137										P-SS2_00112
group_568		hypothetical protein	1	1	1	1	547	2	307		230	230	230										P-SS2_00113
group_569		hypothetical protein	1	1	1	1	546	2	306		218	218	218										P-SS2_00114
group_570		hypothetical protein	1	1	1	1	544	2	304		218	218	218										P-SS2_00116
group_571		hypothetical protein	1	1	1	1	545	2	305		344	344	344										P-SS2_00115
group_572		hypothetical protein	1	1	1	1	543	2	303		344	344	344										P-SS2_00117
group_573		hypothetical protein	1	1	1	1	542	2	302		662	662	662										P-SS2_00118
group_574		hypothetical protein	1	1	1	1	541	2	301		971	971	971										P-SS2_00119
group_575		hypothetical protein	1	1	1	1	540	2	300		515	515	515										P-SS2_00120
group_576		hypothetical protein	1	1	1	1	539	2	299		167	167	167										P-SS2_00121
group_577		hypothetical protein	1	1	1	1	538	2	298		131	131	131										P-SS2_00122
group_578		hypothetical protein	1	1	1	1	536	2	296		251	251	251										P-SS2_00124
group_579		hypothetical protein	1	1	1	1	535	2	295		230	230	230										P-SS2_00125
group_580		hypothetical protein	1	1	1	1	534	2	294		224	224	224										P-SS2_00126
group_581		hypothetical protein	1	1	1	1	533	2	293		137	137	137										P-SS2_00127
group_582		hypothetical protein	1	1	1	1	532	2	292		215	215	215										P-SS2_00128
group_583		hypothetical protein	1	1	1	1	351	2	438		935	935	935											S-CBS1_00013
group_584		hypothetical protein	1	1	1	1	350	2	437		377	377	377											S-CBS1_00014
group_585		hypothetical protein	1	1	1	1	349	2	436		263	263	263											S-CBS1_00015
group_586		hypothetical protein	1	1	1	1	634	2	232		890	890	890											S-CBS1_00027
group_587		hypothetical protein	1	1	1	1	637	2	237		266	266	266											S-CBS1_00029
group_588		hypothetical protein	1	1	1	1	638	2	238		311	311	311											S-CBS1_00030
group_589		hypothetical protein	1	1	1	1	639	2	239		296	296	296											S-CBS1_00031
group_590		hypothetical protein	1	1	1	1	642	2	352		251	251	251											S-CBS1_00034
group_591		hypothetical protein	1	1	1	1	644	2	350		296	296	296											S-CBS1_00036
group_592		hypothetical protein	1	1	1	1	643	2	349		197	197	197											S-CBS1_00037
group_593		hypothetical protein	1	1	1	1	508	2	348		422	422	422											S-CBS1_00038
group_594		hypothetical protein	1	1	1	1	591	2	268		425	425	425											S-CBS1_00041
group_595		hypothetical protein	1	1	1	1	590	2	267		1571	1571	1571											S-CBS1_00042
group_596		hypothetical protein	1	1	1	1	589	2	266		215	215	215											S-CBS1_00043
group_597		hypothetical protein	1	1	1	1	588	2	265		686	686	686											S-CBS1_00044
group_598		hypothetical protein	1	1	1	1	287	2	466		368	368	368												S-CBS2_00001
group_599		hypothetical protein	1	1	1	1	288	2	467		434	434	434												S-CBS2_00002
group_600		hypothetical protein	1	1	1	1	289	2	468		1133	1133	1133												S-CBS2_00003
group_601		hypothetical protein	1	1	1	1	290	2	469		860	860	860												S-CBS2_00004
group_602		hypothetical protein	1	1	1	1	291	2	470		929	929	929												S-CBS2_00005
group_603		hypothetical protein	1	1	1	1	292	2	471		227	227	227												S-CBS2_00006
group_604		hypothetical protein	1	1	1	1	293	2	472		362	362	362												S-CBS2_00007
group_605		hypothetical protein	1	1	1	1	294	2	473		932	932	932												S-CBS2_00008
group_606		hypothetical protein	1	1	1	1	295	2	474		272	272	272												S-CBS2_00009
group_607		hypothetical protein	1	1	1	1	296	2	475		404	404	404												S-CBS2_00010
group_608		hypothetical protein	1	1	1	1	297	2	476		245	245	245												S-CBS2_00011
group_609		hypothetical protein	1	1	1	1	298	2	477		503	503	503												S-CBS2_00012
group_610		hypothetical protein	1	1	1	1	299	2	478		545	545	545												S-CBS2_00013
group_611		hypothetical protein	1	1	1	1	300	2	479		545	545	545												S-CBS2_00014
group_612		hypothetical protein	1	1	1	1	301	2	480		503	503	503												S-CBS2_00015
group_613		hypothetical protein	1	1	1	1	302	2	481		464	464	464												S-CBS2_00016
group_614		hypothetical protein	1	1	1	1	303	2	482		437	437	437												S-CBS2_00017
group_615		hypothetical protein	1	1	1	1	304	2	483		614	614	614												S-CBS2_00018
group_616		hypothetical protein	1	1	1	1	305	2	484		236	236	236												S-CBS2_00019
group_617		hypothetical protein	1	1	1	1	306	2	485		2870	2870	2870												S-CBS2_00020
group_618		hypothetical protein	1	1	1	1	307	2	486		443	443	443												S-CBS2_00021
group_619		hypothetical protein	1	1	1	1	308	2	487		356	356	356												S-CBS2_00022
group_620		hypothetical protein	1	1	1	1	309	2	488		2270	2270	2270												S-CBS2_00023
group_621		hypothetical protein	1	1	1	1	310	2	489		728	728	728												S-CBS2_00024
group_622		hypothetical protein	1	1	1	1	311	2	490		263	263	263												S-CBS2_00025
group_623		hypothetical protein	1	1	1	1	312	2	491		314	314	314												S-CBS2_00026
group_624		hypothetical protein	1	1	1	1	313	2	492		1502	1502	1502												S-CBS2_00027
group_625		hypothetical protein	1	1	1	1	317	2	496		1073	1073	1073												S-CBS2_00031
group_626		hypothetical protein	1	1	1	1	318	2	497		419	419	419												S-CBS2_00032
group_627		hypothetical protein	1	1	1	1	319	2	498		725	725	725												S-CBS2_00033
group_628		hypothetical protein	1	1	1	1	320	2	499		731	731	731												S-CBS2_00034
group_629		hypothetical protein	1	1	1	1	321	2	500		476	476	476												S-CBS2_00035
group_630		hypothetical protein	1	1	1	1	322	2	501		902	902	902												S-CBS2_00036
group_631		hypothetical protein	1	1	1	1	323	2	502		314	314	314												S-CBS2_00037
group_632		hypothetical protein	1	1	1	1	324	2	503		134	134	134												S-CBS2_00038
group_633		hypothetical protein	1	1	1	1	325	2	504		368	368	368												S-CBS2_00039
group_634		hypothetical protein	1	1	1	1	326	2	505		347	347	347												S-CBS2_00040
group_635		hypothetical protein	1	1	1	1	327	2	506		173	173	173												S-CBS2_00041
group_636		hypothetical protein	1	1	1	1	328	2	507		311	311	311												S-CBS2_00042
group_637		hypothetical protein	1	1	1	1	329	2	508		314	314	314												S-CBS2_00043
group_638		hypothetical protein	1	1	1	1	330	2	509		110	110	110												S-CBS2_00044
group_639		hypothetical protein	1	1	1	1	331	2	510		383	383	383												S-CBS2_00045
group_640		hypothetical protein	1	1	1	1	332	2	511		296	296	296												S-CBS2_00046
group_641		hypothetical protein	1	1	1	1	333	2	512		188	188	188												S-CBS2_00047
group_642		hypothetical protein	1	1	1	1	334	2	513		158	158	158												S-CBS2_00048
group_643		hypothetical protein	1	1	1	1	335	2	514		311	311	311												S-CBS2_00049
group_644		hypothetical protein	1	1	1	1	336	2	515		179	179	179												S-CBS2_00050
group_645		hypothetical protein	1	1	1	1	337	2	516		1379	1379	1379												S-CBS2_00051
group_646		hypothetical protein	1	1	1	1	509	2	523		1118	1118	1118												S-CBS2_00053
group_647		hypothetical protein	1	1	1	1	510	2	270		1412	1412	1412												S-CBS2_00054
group_648		Endolysin	1	1	1	1	511	2	271		1151	1151	1151												S-CBS2_00055
group_649		hypothetical protein	1	1	1	1	512	2	272		446	446	446												S-CBS2_00056
group_650		hypothetical protein	1	1	1	1	513	2	273		1721	1721	1721												S-CBS2_00057
group_651		hypothetical protein	1	1	1	1	514	2	274		1079	1079	1079												S-CBS2_00058
group_652		hypothetical protein	1	1	1	1	515	2	275		341	341	341												S-CBS2_00059
group_653		hypothetical protein	1	1	1	1	516	2	276		221	221	221												S-CBS2_00060
group_654		hypothetical protein	1	1	1	1	517	2	277		704	704	704												S-CBS2_00061
group_655		hypothetical protein	1	1	1	1	518	2	278		785	785	785												S-CBS2_00062
group_656		hypothetical protein	1	1	1	1	519	2	279		350	350	350												S-CBS2_00063
group_657		hypothetical protein	1	1	1	1	520	2	280		407	407	407												S-CBS2_00064
group_658		hypothetical protein	1	1	1	1	521	2	281		449	449	449												S-CBS2_00065
group_659		hypothetical protein	1	1	1	1	522	2	282		305	305	305												S-CBS2_00066
group_660		hypothetical protein	1	1	1	1	523	2	283		203	203	203												S-CBS2_00067
group_661		hypothetical protein	1	1	1	1	524	2	284		227	227	227												S-CBS2_00068
group_662		hypothetical protein	1	1	1	1	525	2	285		263	263	263												S-CBS2_00069
group_663		hypothetical protein	1	1	1	1	526	2	286		611	611	611												S-CBS2_00070
group_664		hypothetical protein	1	1	1	1	527	2	287		545	545	545												S-CBS2_00071
group_665		hypothetical protein	1	1	1	1	528	2	288		107	107	107												S-CBS2_00072
group_666		hypothetical protein	1	1	1	1	529	2	289		299	299	299												S-CBS2_00073
group_667		hypothetical protein	1	1	1	1	530	2	290		839	839	839												S-CBS2_00074
group_668		hypothetical protein	1	1	1	1	531	2	291		182	182	182												S-CBS2_00075
group_669		hypothetical protein	1	1	1	1	136	2	583		302	302	302												S-CBS2_00077
group_670		hypothetical protein	1	1	1	1	137	2	584		626	626	626												S-CBS2_00078
group_671		hypothetical protein	1	1	1	1	138	2	585		1523	1523	1523												S-CBS2_00079
group_672		hypothetical protein	1	1	1	1	175	2	602		1604	1604	1604												S-CBS2_00081
group_673		hypothetical protein	1	1	1	1	174	2	601		1271	1271	1271												S-CBS2_00082
group_674		hypothetical protein	1	1	1	1	170	2	568		191	191	191												S-CBS2_00084
group_675		hypothetical protein	1	1	1	1	169	2	569		602	602	602												S-CBS2_00085
group_676		hypothetical protein	1	1	1	1	168	2	570		155	155	155												S-CBS2_00086
group_677		hypothetical protein	1	1	1	1	167	2	571		257	257	257												S-CBS2_00087
group_678		hypothetical protein	1	1	1	1	166	2	572		236	236	236												S-CBS2_00088
group_679		hypothetical protein	1	1	1	1	165	2	573		152	152	152												S-CBS2_00089
group_680		hypothetical protein	1	1	1	1	164	2	574		173	173	173												S-CBS2_00090
group_681		hypothetical protein	1	1	1	1	163	2	575		191	191	191												S-CBS2_00091
group_682		hypothetical protein	1	1	1	1	162	2	576		305	305	305												S-CBS2_00092
group_683		hypothetical protein	1	1	1	1	131	2	578		176	176	176												S-CBS2_00094
group_684		hypothetical protein	1	1	1	1	132	2	579		509	509	509												S-CBS2_00095
group_685		hypothetical protein	1	1	1	1	133	2	580		1673	1673	1673												S-CBS2_00096
group_686		hypothetical protein	1	1	1	1	134	2	581		215	215	215												S-CBS2_00097
group_687		hypothetical protein	1	1	1	1	135	2	582		131	131	131												S-CBS2_00098
group_688		hypothetical protein	1	1	1	1	507	2	260		272	272	272												S-CBS2_00101
group_689		hypothetical protein	1	1	1	1	506	2	259		455	455	455												S-CBS2_00102
group_690		hypothetical protein	1	1	1	1	505	2	258		278	278	278												S-CBS2_00103
group_691		hypothetical protein	1	1	1	1	504	2	257		197	197	197												S-CBS2_00104
group_692		hypothetical protein	1	1	1	1	503	2	256		266	266	266												S-CBS2_00105
group_693		hypothetical protein	1	1	1	1	502	2	255		173	173	173												S-CBS2_00106
group_694		hypothetical protein	1	1	1	1	500	2	253		257	257	257												S-CBS2_00108
group_695		hypothetical protein	1	1	1	1	499	2	252		176	176	176												S-CBS2_00109
group_696		hypothetical protein	1	1	1	1	498	2	251		497	497	497												S-CBS2_00110
group_697		hypothetical protein	1	1	1	1	497	2	250		212	212	212												S-CBS2_00111
group_698		hypothetical protein	1	1	1	1	380	2	455		377	377	377													S-CBS3_00007
group_699		hypothetical protein	1	1	1	1	42	2	367		167	167	167													S-CBS3_00025
group_700		hypothetical protein	1	1	1	1	41	2	366		1091	1091	1091													S-CBS3_00026
group_701		hypothetical protein	1	1	1	1	40	2	365		185	185	185													S-CBS3_00027
group_702		hypothetical protein	1	1	1	1	39	2	364		299	299	299													S-CBS3_00028
group_703		hypothetical protein	1	1	1	1	38	2	363		179	179	179													S-CBS3_00029
group_704		hypothetical protein	1	1	1	1	37	2	362		326	326	326													S-CBS3_00030
group_705		hypothetical protein	1	1	1	1	36	2	361		263	263	263													S-CBS3_00031
group_706		hypothetical protein	1	1	1	1	35	2	360		161	161	161													S-CBS3_00032
group_707		hypothetical protein	1	1	1	1	626	2	359		899	899	899													S-CBS3_00033
group_708		hypothetical protein	1	1	1	1	627	2	358		173	173	173													S-CBS3_00034
group_709		hypothetical protein	1	1	1	1	628	2	357		344	344	344													S-CBS3_00035
group_710		hypothetical protein	1	1	1	1	629	2	356		194	194	194													S-CBS3_00036
group_711		hypothetical protein	1	1	1	1	630	2	355		221	221	221													S-CBS3_00037
group_712		hypothetical protein	1	1	1	1	625	2	401		440	440	440													S-CBS3_00039
group_713		hypothetical protein	1	1	1	1	624	2	402		428	428	428													S-CBS3_00040
group_714		hypothetical protein	1	1	1	1	623	2	403		230	230	230													S-CBS3_00041
group_715		hypothetical protein	1	1	1	1	622	2	404		212	212	212													S-CBS3_00042
group_716		hypothetical protein	1	1	1	1	621	2	405		167	167	167													S-CBS3_00043
group_717		hypothetical protein	1	1	1	1	596	2	261		191	191	191													S-CBS3_00045
group_718		hypothetical protein	1	1	1	1	595	2	262		131	131	131													S-CBS3_00046
group_719		hypothetical protein	1	1	1	1	593	2	264		692	692	692													S-CBS3_00048
group_720		hypothetical protein	1	1	1	1	587	2	241		1655	1655	1655													S-CBS3_00050
group_721		hypothetical protein	1	1	1	1	586	2	240		668	668	668													S-CBS3_00051
group_722		hypothetical protein	1	1	1	1	491	2	242		1415	1415	1415														S-CBS4_00001
group_723		hypothetical protein	1	1	1	1	492	2	243		740	740	740														S-CBS4_00002
group_724		hypothetical protein	1	1	1	1	493	2	244		437	437	437														S-CBS4_00003
group_725		hypothetical protein	1	1	1	1	494	2	245		521	521	521														S-CBS4_00004
group_726		hypothetical protein	1	1	1	1	495	2	246		341	341	341														S-CBS4_00005
group_727		hypothetical protein	1	1	1	1	496	2	247		194	194	194														S-CBS4_00006
group_728		hypothetical protein	1	1	1	1	171	2	249		242	242	242														S-CBS4_00009
group_729		hypothetical protein	1	1	1	1	172	2	248		1364	1364	1364														S-CBS4_00010
group_730		hypothetical protein	1	1	1	1	161	2	599		1880	1880	1880														S-CBS4_00012
group_731		hypothetical protein	1	1	1	1	160	2	598		662	662	662														S-CBS4_00013
group_732		hypothetical protein	1	1	1	1	159	2	597		1196	1196	1196														S-CBS4_00014
group_733		hypothetical protein	1	1	1	1	158	2	596		686	686	686														S-CBS4_00015
group_734		hypothetical protein	1	1	1	1	157	2	595		542	542	542														S-CBS4_00016
group_735		DNA endonuclease I-HmuI	1	1	1	1	156	2	594		515	515	515														S-CBS4_00017
group_736		hypothetical protein	1	1	1	1	155	2	593		308	308	308														S-CBS4_00018
group_737		hypothetical protein	1	1	1	1	154	2	592		308	308	308														S-CBS4_00019
group_738		hypothetical protein	1	1	1	1	153	2	591		296	296	296														S-CBS4_00020
group_739		hypothetical protein	1	1	1	1	152	2	590		1145	1145	1145														S-CBS4_00021
group_740		hypothetical protein	1	1	1	1	151	2	589		569	569	569														S-CBS4_00022
group_741		hypothetical protein	1	1	1	1	150	2	588		914	914	914														S-CBS4_00023
group_742		hypothetical protein	1	1	1	1	149	2	587		386	386	386														S-CBS4_00024
group_743		hypothetical protein	1	1	1	1	148	2	586		311	311	311														S-CBS4_00025
group_744		hypothetical protein	1	1	1	1	147	2	110		389	389	389														S-CBS4_00026
group_745		hypothetical protein	1	1	1	1	146	2	111		530	530	530														S-CBS4_00027
group_746		hypothetical protein	1	1	1	1	145	2	112		410	410	410														S-CBS4_00028
group_747		hypothetical protein	1	1	1	1	144	2	113		449	449	449														S-CBS4_00029
group_748		hypothetical protein	1	1	1	1	143	2	114		266	266	266														S-CBS4_00030
group_749		hypothetical protein	1	1	1	1	142	2	115		545	545	545														S-CBS4_00031
group_750		hypothetical protein	1	1	1	1	141	2	116		221	221	221														S-CBS4_00032
group_751		hypothetical protein	1	1	1	1	27	2	117		4355	4355	4355														S-CBS4_00033
group_752		hypothetical protein	1	1	1	1	28	2	118		353	353	353														S-CBS4_00034
group_753		hypothetical protein	1	1	1	1	418	2	80		707	707	707														S-CBS4_00036
group_754		hypothetical protein	1	1	1	1	419	2	81		635	635	635														S-CBS4_00037
group_755	J	Tip attachment protein J	1	1	1	1	420	2	82		1979	1979	1979														S-CBS4_00038
group_756		hypothetical protein	1	1	1	1	421	2	83		395	395	395														S-CBS4_00039
group_757		hypothetical protein	1	1	1	1	422	2	84		407	407	407														S-CBS4_00040
group_758		hypothetical protein	1	1	1	1	423	2	85		824	824	824														S-CBS4_00041
group_759		hypothetical protein	1	1	1	1	424	2	86		677	677	677														S-CBS4_00042
group_760		hypothetical protein	1	1	1	1	425	2	87		1550	1550	1550														S-CBS4_00043
group_761		hypothetical protein	1	1	1	1	426	2	88		2087	2087	2087														S-CBS4_00044
group_762		hypothetical protein	1	1	1	1	427	2	89		809	809	809														S-CBS4_00045
group_763		hypothetical protein	1	1	1	1	428	2	90		1889	1889	1889														S-CBS4_00046
group_764		hypothetical protein	1	1	1	1	429	2	91		2987	2987	2987														S-CBS4_00047
group_765		hypothetical protein	1	1	1	1	430	2	92		425	425	425														S-CBS4_00048
group_766		hypothetical protein	1	1	1	1	431	2	93		245	245	245														S-CBS4_00049
group_767		hypothetical protein	1	1	1	1	432	2	94		584	584	584														S-CBS4_00050
group_768		hypothetical protein	1	1	1	1	436	2	96		275	275	275														S-CBS4_00053
group_769		hypothetical protein	1	1	1	1	44	2	58		848	848	848														S-CBS4_00056
group_770		hypothetical protein	1	1	1	1	45	2	57		863	863	863														S-CBS4_00057
group_771		hypothetical protein	1	1	1	1	46	2	56		575	575	575														S-CBS4_00058
group_772		hypothetical protein	1	1	1	1	47	2	55		209	209	209														S-CBS4_00059
group_773		hypothetical protein	1	1	1	1	48	2	227		422	422	422														S-CBS4_00060
group_774		hypothetical protein	1	1	1	1	262	2	567		506	506	506														S-CBS4_00063
group_775		hypothetical protein	1	1	1	1	261	2	566		182	182	182														S-CBS4_00064
group_776		hypothetical protein	1	1	1	1	260	2	565		239	239	239														S-CBS4_00065
group_777		hypothetical protein	1	1	1	1	259	2	564		290	290	290														S-CBS4_00066
group_778		hypothetical protein	1	1	1	1	258	2	563		506	506	506														S-CBS4_00067
group_779		putative flavin-dependent thymidylate synthase	1	1	1	1	257	2	562		713	713	713														S-CBS4_00068
group_780		hypothetical protein	1	1	1	1	256	2	561		380	380	380														S-CBS4_00069
group_781		hypothetical protein	1	1	1	1	255	2	560		401	401	401														S-CBS4_00070
group_782		hypothetical protein	1	1	1	1	254	2	559		569	569	569														S-CBS4_00071
group_783		hypothetical protein	1	1	1	1	253	2	558		272	272	272														S-CBS4_00072
group_784		hypothetical protein	1	1	1	1	252	2	557		761	761	761														S-CBS4_00073
group_785		hypothetical protein	1	1	1	1	251	2	556		191	191	191														S-CBS4_00074
group_786		hypothetical protein	1	1	1	1	250	2	555		314	314	314														S-CBS4_00075
group_787		hypothetical protein	1	1	1	1	249	2	554		263	263	263														S-CBS4_00076
group_788		hypothetical protein	1	1	1	1	248	2	553		935	935	935														S-CBS4_00077
group_789		hypothetical protein	1	1	1	1	247	2	552		296	296	296														S-CBS4_00078
group_790		hypothetical protein	1	1	1	1	246	2	551		389	389	389														S-CBS4_00079
group_791		hypothetical protein	1	1	1	1	245	2	550		1988	1988	1988														S-CBS4_00080
group_792		hypothetical protein	1	1	1	1	244	2	549		182	182	182														S-CBS4_00081
group_793		hypothetical protein	1	1	1	1	243	2	548		278	278	278														S-CBS4_00082
group_794		hypothetical protein	1	1	1	1	242	2	547		731	731	731														S-CBS4_00083
group_795		hypothetical protein	1	1	1	1	241	2	546		437	437	437														S-CBS4_00084
group_796		hypothetical protein	1	1	1	1	240	2	545		188	188	188														S-CBS4_00085
group_797		hypothetical protein	1	1	1	1	239	2	544		176	176	176														S-CBS4_00086
group_798		hypothetical protein	1	1	1	1	238	2	543		350	350	350														S-CBS4_00087
group_799		hypothetical protein	1	1	1	1	237	2	542		347	347	347														S-CBS4_00088
group_8		hypothetical protein	1	1	1	2	148	1	29		647	647	647	A-HIS1_00011
group_800		hypothetical protein	1	1	1	1	236	2	541		155	155	155														S-CBS4_00089
group_801		hypothetical protein	1	1	1	1	235	2	540		209	209	209														S-CBS4_00090
group_802		hypothetical protein	1	1	1	1	234	2	539		356	356	356														S-CBS4_00091
group_803		hypothetical protein	1	1	1	1	233	2	538		254	254	254														S-CBS4_00092
group_804		hypothetical protein	1	1	1	1	232	2	537		395	395	395														S-CBS4_00093
group_805		hypothetical protein	1	1	1	1	231	2	536		179	179	179														S-CBS4_00094
group_806		hypothetical protein	1	1	1	1	230	2	535		218	218	218														S-CBS4_00095
group_807		hypothetical protein	1	1	1	1	229	2	534		587	587	587														S-CBS4_00096
group_808		hypothetical protein	1	1	1	1	228	2	533		479	479	479														S-CBS4_00097
group_809		hypothetical protein	1	1	1	1	227	2	532		410	410	410														S-CBS4_00098
group_810		hypothetical protein	1	1	1	1	226	2	531		203	203	203														S-CBS4_00099
group_811		hypothetical protein	1	1	1	1	225	2	530		338	338	338														S-CBS4_00100
group_812		hypothetical protein	1	1	1	1	224	2	529		227	227	227														S-CBS4_00101
group_813		hypothetical protein	1	1	1	1	223	2	528		185	185	185														S-CBS4_00102
group_814		hypothetical protein	1	1	1	1	358	2	449		605	605	605															S-LBS1_00001
group_815	A	Terminase, large subunit	1	1	1	1	359	2	450		1901	1901	1901															S-LBS1_00002
group_816		hypothetical protein	1	1	1	1	355	2	462		389	389	389															S-LBS1_00007
group_817		hypothetical protein	1	1	1	1	397	2	678		1706	1706	1706															S-LBS1_00011
group_818		hypothetical protein	1	1	1	1	398	2	679		854	854	854															S-LBS1_00012
group_819		hypothetical protein	1	1	1	1	352	2	433		173	173	173															S-LBS1_00017
group_82		hypothetical protein	1	1	1	1	59	2	43		320	320	320					MEDS1-S15-C1_00023
group_820		hypothetical protein	1	1	1	1	597	2	429		2222	2222	2222															S-LBS1_00021
group_821		hypothetical protein	1	1	1	1	598	2	428		551	551	551															S-LBS1_00022
group_822		hypothetical protein	1	1	1	1	599	2	427		416	416	416															S-LBS1_00023
group_823		hypothetical protein	1	1	1	1	600	2	426		440	440	440															S-LBS1_00024
group_824		hypothetical protein	1	1	1	1	601	2	425		206	206	206															S-LBS1_00025
group_825		hypothetical protein	1	1	1	1	602	2	424		281	281	281															S-LBS1_00026
group_826		Endolysin	1	1	1	1	603	2	423		1106	1106	1106															S-LBS1_00027
group_827		hypothetical protein	1	1	1	1	604	2	422		296	296	296															S-LBS1_00028
group_828		hypothetical protein	1	1	1	1	605	2	421		812	812	812															S-LBS1_00029
group_829		hypothetical protein	1	1	1	1	606	2	420		542	542	542															S-LBS1_00030
group_83		hypothetical protein	1	1	1	1	57	2	45		308	308	308					MEDS1-S15-C1_00025
group_830		hypothetical protein	1	1	1	1	607	2	419		329	329	329															S-LBS1_00031
group_831		hypothetical protein	1	1	1	1	608	2	418		149	149	149															S-LBS1_00032
group_832		hypothetical protein	1	1	1	1	609	2	417		218	218	218															S-LBS1_00033
group_833		hypothetical protein	1	1	1	1	610	2	416		209	209	209															S-LBS1_00034
group_834		hypothetical protein	1	1	1	1	611	2	415		503	503	503															S-LBS1_00035
group_835		hypothetical protein	1	1	1	1	612	2	414		254	254	254															S-LBS1_00036
group_836		hypothetical protein	1	1	1	1	613	2	413		260	260	260															S-LBS1_00037
group_837		hypothetical protein	1	1	1	1	614	2	412		443	443	443															S-LBS1_00038
group_838		hypothetical protein	1	1	1	1	615	2	411		845	845	845															S-LBS1_00039
group_839		hypothetical protein	1	1	1	1	616	2	410		344	344	344															S-LBS1_00040
group_840		hypothetical protein	1	1	1	1	617	2	409		635	635	635															S-LBS1_00041
group_841		hypothetical protein	1	1	1	1	618	2	408		1385	1385	1385															S-LBS1_00042
group_842		hypothetical protein	1	1	1	1	619	2	407		158	158	158															S-LBS1_00043
group_843		hypothetical protein	1	1	1	1	490	2	400		1379	1379	1379															S-LBS1_00045
group_844		hypothetical protein	1	1	1	1	489	2	399		179	179	179															S-LBS1_00046
group_845		hypothetical protein	1	1	1	1	488	2	398		2153	2153	2153															S-LBS1_00047
group_846		hypothetical protein	1	1	1	3	1	3	1		404	404	404																vB_NpeS-2AV2_00001
group_847		hypothetical protein	1	1	1	3	2	3	2		1205	1205	1205																vB_NpeS-2AV2_00002
group_848		hypothetical protein	1	1	1	3	3	3	3		491	491	491																vB_NpeS-2AV2_00003
group_849		hypothetical protein	1	1	1	3	4	3	4		131	131	131																vB_NpeS-2AV2_00004
group_850		hypothetical protein	1	1	1	3	5	3	5		1760	1760	1760																vB_NpeS-2AV2_00005
group_851		hypothetical protein	1	1	1	3	6	3	6		158	158	158																vB_NpeS-2AV2_00006
group_852		hypothetical protein	1	1	1	3	7	3	7		521	521	521																vB_NpeS-2AV2_00007
group_853		hypothetical protein	1	1	1	3	8	3	8		1409	1409	1409																vB_NpeS-2AV2_00008
group_854		hypothetical protein	1	1	1	3	9	3	9		770	770	770																vB_NpeS-2AV2_00009
H		Portal protein	1	1	1	3	10	3	10		1412	1412	1412																vB_NpeS-2AV2_00010
group_856		hypothetical protein	1	1	1	3	11	3	11		221	221	221																vB_NpeS-2AV2_00011
group_857		hypothetical protein	1	1	1	3	12	3	12		200	200	200																vB_NpeS-2AV2_00012
group_858		hypothetical protein	1	1	1	3	13	3	13		1493	1493	1493																vB_NpeS-2AV2_00013
group_859		hypothetical protein	1	1	1	3	14	3	14		167	167	167																vB_NpeS-2AV2_00014
group_860		hypothetical protein	1	1	1	3	15	3	15		1589	1589	1589																vB_NpeS-2AV2_00015
group_861		hypothetical protein	1	1	1	3	16	3	16		335	335	335																vB_NpeS-2AV2_00016
group_862		hypothetical protein	1	1	1	3	17	3	17		956	956	956																vB_NpeS-2AV2_00017
group_863		hypothetical protein	1	1	1	3	18	3	18		263	263	263																vB_NpeS-2AV2_00018
group_864		hypothetical protein	1	1	1	3	19	3	19		1904	1904	1904																vB_NpeS-2AV2_00019
group_865		hypothetical protein	1	1	1	3	20	3	20		296	296	296																vB_NpeS-2AV2_00020
group_866		hypothetical protein	1	1	1	3	21	3	21		1616	1616	1616																vB_NpeS-2AV2_00021
group_867		hypothetical protein	1	1	1	3	22	3	22		197	197	197																vB_NpeS-2AV2_00022
group_868		hypothetical protein	1	1	1	3	23	3	23		194	194	194																vB_NpeS-2AV2_00023
group_869		hypothetical protein	1	1	1	3	24	3	153		356	356	356																vB_NpeS-2AV2_00024
group_870		hypothetical protein	1	1	1	3	25	3	152		1169	1169	1169																vB_NpeS-2AV2_00025
group_871		hypothetical protein	1	1	1	3	26	3	151		353	353	353																vB_NpeS-2AV2_00026
group_872		hypothetical protein	1	1	1	3	27	3	150		992	992	992																vB_NpeS-2AV2_00027
group_873		hypothetical protein	1	1	1	3	28	3	149		335	335	335																vB_NpeS-2AV2_00028
group_874	J	Gene product J	1	1	1	3	29	3	148		476	476	476																vB_NpeS-2AV2_00029
group_875		hypothetical protein	1	1	1	3	30	3	147		431	431	431																vB_NpeS-2AV2_00030
group_876		hypothetical protein	1	1	1	3	31	3	146		830	830	830																vB_NpeS-2AV2_00031
group_877		hypothetical protein	1	1	1	3	32	3	145		299	299	299																vB_NpeS-2AV2_00032
group_878		hypothetical protein	1	1	1	3	33	3	144		617	617	617																vB_NpeS-2AV2_00033
group_879		hypothetical protein	1	1	1	3	34	3	143		347	347	347																vB_NpeS-2AV2_00034
group_880		hypothetical protein	1	1	1	3	35	3	142		3683	3683	3683																vB_NpeS-2AV2_00035
group_881		hypothetical protein	1	1	1	3	36	3	141		647	647	647																vB_NpeS-2AV2_00036
group_882		hypothetical protein	1	1	1	3	37	3	140		197	197	197																vB_NpeS-2AV2_00037
group_883		hypothetical protein	1	1	1	3	38	3	139		2141	2141	2141																vB_NpeS-2AV2_00038
group_884		hypothetical protein	1	1	1	3	39	3	138		2414	2414	2414																vB_NpeS-2AV2_00039
group_885		hypothetical protein	1	1	1	3	40	3	137		350	350	350																vB_NpeS-2AV2_00040
group_886		hypothetical protein	1	1	1	3	41	3	136		164	164	164																vB_NpeS-2AV2_00041
group_887		hypothetical protein	1	1	1	3	42	3	135		329	329	329																vB_NpeS-2AV2_00042
group_888		hypothetical protein	1	1	1	3	43	3	134		1187	1187	1187																vB_NpeS-2AV2_00043
group_889		hypothetical protein	1	1	1	3	44	3	133		419	419	419																vB_NpeS-2AV2_00044
group_890		hypothetical protein	1	1	1	3	45	3	132		218	218	218																vB_NpeS-2AV2_00045
group_891		hypothetical protein	1	1	1	3	46	3	131		146	146	146																vB_NpeS-2AV2_00046
group_892		hypothetical protein	1	1	1	3	47	3	130		428	428	428																vB_NpeS-2AV2_00047
group_893		hypothetical protein	1	1	1	3	48	3	129		1166	1166	1166																vB_NpeS-2AV2_00048
group_894		hypothetical protein	1	1	1	3	49	3	128		119	119	119																vB_NpeS-2AV2_00049
group_895		hypothetical protein	1	1	1	3	50	3	127		119	119	119																vB_NpeS-2AV2_00050
group_896		hypothetical protein	1	1	1	3	51	3	126		581	581	581																vB_NpeS-2AV2_00051
group_897		hypothetical protein	1	1	1	3	52	3	125		143	143	143																vB_NpeS-2AV2_00052
group_898		hypothetical protein	1	1	1	3	53	3	124		1283	1283	1283																vB_NpeS-2AV2_00053
group_899		hypothetical protein	1	1	1	3	54	3	123		2336	2336	2336																vB_NpeS-2AV2_00054
group_9		hypothetical protein	1	1	1	2	8	1	88		530	530	530	A-HIS1_00052
group_900		hypothetical protein	1	1	1	3	55	3	122		350	350	350																vB_NpeS-2AV2_00055
group_901		hypothetical protein	1	1	1	3	56	3	121		335	335	335																vB_NpeS-2AV2_00056
group_902		hypothetical protein	1	1	1	3	57	3	120		200	200	200																vB_NpeS-2AV2_00057
group_903		hypothetical protein	1	1	1	3	58	3	119		215	215	215																vB_NpeS-2AV2_00058
group_904		hypothetical protein	1	1	1	3	59	3	118		215	215	215																vB_NpeS-2AV2_00059
group_905		hypothetical protein	1	1	1	3	60	3	117		1463	1463	1463																vB_NpeS-2AV2_00060
group_906		Endolysin	1	1	1	3	61	3	116		1253	1253	1253																vB_NpeS-2AV2_00061
group_907		hypothetical protein	1	1	1	3	62	3	115		590	590	590																vB_NpeS-2AV2_00062
group_908		hypothetical protein	1	1	1	3	63	3	114		4580	4580	4580																vB_NpeS-2AV2_00063
group_909		hypothetical protein	1	1	1	3	64	3	113		311	311	311																vB_NpeS-2AV2_00064
group_910		hypothetical protein	1	1	1	3	65	3	112		1010	1010	1010																vB_NpeS-2AV2_00065
group_911		hypothetical protein	1	1	1	3	66	3	111		422	422	422																vB_NpeS-2AV2_00066
group_912		hypothetical protein	1	1	1	3	67	3	110		626	626	626																vB_NpeS-2AV2_00067
group_913		hypothetical protein	1	1	1	3	68	3	109		338	338	338																vB_NpeS-2AV2_00068
group_914		hypothetical protein	1	1	1	3	69	3	108		356	356	356																vB_NpeS-2AV2_00069
group_915		hypothetical protein	1	1	1	3	70	3	107		257	257	257																vB_NpeS-2AV2_00070
group_916		hypothetical protein	1	1	1	3	71	3	106		200	200	200																vB_NpeS-2AV2_00071
group_917		hypothetical protein	1	1	1	3	72	3	105		347	347	347																vB_NpeS-2AV2_00072
group_918		hypothetical protein	1	1	1	3	73	3	104		1511	1511	1511																vB_NpeS-2AV2_00073
group_919		hypothetical protein	1	1	1	3	74	3	103		209	209	209																vB_NpeS-2AV2_00074
group_920		hypothetical protein	1	1	1	3	75	3	102		116	116	116																vB_NpeS-2AV2_00075
group_921		hypothetical protein	1	1	1	3	153	3	101		317	317	317																vB_NpeS-2AV2_00076
group_922		hypothetical protein	1	1	1	3	152	3	100		164	164	164																vB_NpeS-2AV2_00077
group_923		hypothetical protein	1	1	1	3	151	3	99		248	248	248																vB_NpeS-2AV2_00078
group_924		hypothetical protein	1	1	1	3	150	3	98		242	242	242																vB_NpeS-2AV2_00079
group_925		hypothetical protein	1	1	1	3	149	3	97		2087	2087	2087																vB_NpeS-2AV2_00080
group_926		hypothetical protein	1	1	1	3	148	3	96		182	182	182																vB_NpeS-2AV2_00081
group_927		hypothetical protein	1	1	1	3	147	3	95		428	428	428																vB_NpeS-2AV2_00082
group_928		hypothetical protein	1	1	1	3	146	3	94		284	284	284																vB_NpeS-2AV2_00083
group_929		hypothetical protein	1	1	1	3	145	3	93		743	743	743																vB_NpeS-2AV2_00084
group_930		hypothetical protein	1	1	1	3	144	3	92		290	290	290																vB_NpeS-2AV2_00085
group_931		hypothetical protein	1	1	1	3	143	3	91		98	98	98																vB_NpeS-2AV2_00086
group_932		hypothetical protein	1	1	1	3	142	3	90		158	158	158																vB_NpeS-2AV2_00087
group_933		hypothetical protein	1	1	1	3	141	3	89		161	161	161																vB_NpeS-2AV2_00088
group_934		hypothetical protein	1	1	1	3	140	3	88		947	947	947																vB_NpeS-2AV2_00089
group_935		hypothetical protein	1	1	1	3	139	3	87		425	425	425																vB_NpeS-2AV2_00090
group_936		hypothetical protein	1	1	1	3	138	3	86		188	188	188																vB_NpeS-2AV2_00091
group_937		hypothetical protein	1	1	1	3	137	3	85		380	380	380																vB_NpeS-2AV2_00092
group_938		hypothetical protein	1	1	1	3	136	3	84		440	440	440																vB_NpeS-2AV2_00093
group_939		hypothetical protein	1	1	1	3	135	3	83		641	641	641																vB_NpeS-2AV2_00094
group_940		hypothetical protein	1	1	1	3	134	3	82		224	224	224																vB_NpeS-2AV2_00095
group_941		hypothetical protein	1	1	1	3	133	3	81		347	347	347																vB_NpeS-2AV2_00096
group_942		hypothetical protein	1	1	1	3	132	3	80		176	176	176																vB_NpeS-2AV2_00097
group_943		hypothetical protein	1	1	1	3	131	3	79		455	455	455																vB_NpeS-2AV2_00098
group_944		hypothetical protein	1	1	1	3	130	3	78		641	641	641																vB_NpeS-2AV2_00099
group_945		hypothetical protein	1	1	1	3	129	3	77		179	179	179																vB_NpeS-2AV2_00100
group_946		hypothetical protein	1	1	1	3	128	3	76		314	314	314																vB_NpeS-2AV2_00101
group_947		hypothetical protein	1	1	1	3	127	3	75		542	542	542																vB_NpeS-2AV2_00102
group_948		hypothetical protein	1	1	1	3	126	3	74		284	284	284																vB_NpeS-2AV2_00103
group_949		hypothetical protein	1	1	1	3	125	3	73		191	191	191																vB_NpeS-2AV2_00104
group_950		hypothetical protein	1	1	1	3	124	3	72		347	347	347																vB_NpeS-2AV2_00105
group_951		hypothetical protein	1	1	1	3	123	3	71		350	350	350																vB_NpeS-2AV2_00106
group_952		hypothetical protein	1	1	1	3	122	3	70		287	287	287																vB_NpeS-2AV2_00107
group_953		hypothetical protein	1	1	1	3	121	3	69		2138	2138	2138																vB_NpeS-2AV2_00108
group_954		hypothetical protein	1	1	1	3	120	3	68		1406	1406	1406																vB_NpeS-2AV2_00109
group_955		hypothetical protein	1	1	1	3	119	3	67		530	530	530																vB_NpeS-2AV2_00110
group_956		hypothetical protein	1	1	1	3	118	3	66		1214	1214	1214																vB_NpeS-2AV2_00111
group_957		hypothetical protein	1	1	1	3	117	3	65		2291	2291	2291																vB_NpeS-2AV2_00112
group_958		hypothetical protein	1	1	1	3	116	3	64		983	983	983																vB_NpeS-2AV2_00113
group_959		hypothetical protein	1	1	1	3	115	3	63		251	251	251																vB_NpeS-2AV2_00114
group_960		hypothetical protein	1	1	1	3	114	3	62		326	326	326																vB_NpeS-2AV2_00115
group_961		hypothetical protein	1	1	1	3	113	3	61		299	299	299																vB_NpeS-2AV2_00116
group_962		hypothetical protein	1	1	1	3	112	3	60		335	335	335																vB_NpeS-2AV2_00117
dda		ATP-dependent DNA helicase dda	1	1	1	3	111	3	59		1442	1442	1442																vB_NpeS-2AV2_00118
group_964		hypothetical protein	1	1	1	3	110	3	58		2822	2822	2822																vB_NpeS-2AV2_00119
group_965		hypothetical protein	1	1	1	3	109	3	57		176	176	176																vB_NpeS-2AV2_00120
group_966		hypothetical protein	1	1	1	3	108	3	56		188	188	188																vB_NpeS-2AV2_00121
group_967		hypothetical protein	1	1	1	3	107	3	55		701	701	701																vB_NpeS-2AV2_00122
group_968		hypothetical protein	1	1	1	3	106	3	54		3671	3671	3671																vB_NpeS-2AV2_00123
group_969		hypothetical protein	1	1	1	3	105	3	53		221	221	221																vB_NpeS-2AV2_00124
group_970		hypothetical protein	1	1	1	3	104	3	52		116	116	116																vB_NpeS-2AV2_00125
group_971		hypothetical protein	1	1	1	3	103	3	51		242	242	242																vB_NpeS-2AV2_00126
group_972		hypothetical protein	1	1	1	3	102	3	50		329	329	329																vB_NpeS-2AV2_00127
group_973		hypothetical protein	1	1	1	3	101	3	49		365	365	365																vB_NpeS-2AV2_00128
group_974		hypothetical protein	1	1	1	3	100	3	48		224	224	224																vB_NpeS-2AV2_00129
group_975		hypothetical protein	1	1	1	3	99	3	47		500	500	500																vB_NpeS-2AV2_00130
group_976		hypothetical protein	1	1	1	3	98	3	46		485	485	485																vB_NpeS-2AV2_00131
dmt		Methyltransferase Dmt	1	1	1	3	97	3	45		905	905	905																vB_NpeS-2AV2_00132
group_978		hypothetical protein	1	1	1	3	96	3	44		488	488	488																vB_NpeS-2AV2_00133
group_979		hypothetical protein	1	1	1	3	95	3	43		836	836	836																vB_NpeS-2AV2_00134
DUT		Deoxyuridine 5'-triphosphate nucleotidohydrolase	1	1	1	3	94	3	42		464	464	464																vB_NpeS-2AV2_00135
group_981		hypothetical protein	1	1	1	3	93	3	41		809	809	809																vB_NpeS-2AV2_00136
group_982		hypothetical protein	1	1	1	3	92	3	40		200	200	200																vB_NpeS-2AV2_00137
group_983		hypothetical protein	1	1	1	3	91	3	39		305	305	305																vB_NpeS-2AV2_00138
TMK		Thymidylate kinase	1	1	1	3	90	3	38		665	665	665																vB_NpeS-2AV2_00139
group_985		hypothetical protein	1	1	1	3	89	3	37		1457	1457	1457																vB_NpeS-2AV2_00140
group_986		hypothetical protein	1	1	1	3	88	3	36		917	917	917																vB_NpeS-2AV2_00141
group_987		hypothetical protein	1	1	1	3	87	3	35		137	137	137																vB_NpeS-2AV2_00142
group_988		hypothetical protein	1	1	1	3	86	3	34		3449	3449	3449																vB_NpeS-2AV2_00143
group_989		hypothetical protein	1	1	1	3	85	3	33		695	695	695																vB_NpeS-2AV2_00144
group_990		hypothetical protein	1	1	1	3	84	3	32		959	959	959																vB_NpeS-2AV2_00145
group_991		hypothetical protein	1	1	1	3	83	3	31		638	638	638																vB_NpeS-2AV2_00146
group_992		hypothetical protein	1	1	1	3	82	3	30		10214	10214	10214																vB_NpeS-2AV2_00147
group_993		hypothetical protein	1	1	1	3	81	3	29		233	233	233																vB_NpeS-2AV2_00148
group_994		hypothetical protein	1	1	1	3	80	3	28		590	590	590																vB_NpeS-2AV2_00149
group_995		hypothetical protein	1	1	1	3	79	3	27		1148	1148	1148																vB_NpeS-2AV2_00150
group_996		hypothetical protein	1	1	1	3	78	3	26		314	314	314																vB_NpeS-2AV2_00151
group_997		hypothetical protein	1	1	1	3	77	3	25		932	932	932																vB_NpeS-2AV2_00152
group_998		hypothetical protein	1	1	1	3	76	3	24		311	311	311																vB_NpeS-2AV2_00153
